# Supplementary material for: DciA is an ancestral replicative helicase operator essential for bacterial replication initiation
Source: Nat Commun. 2016 Nov 10;7:13271. doi: 10.1038/ncomms13271 (PMC5109545; doi:10.1038/ncomms13271)
Supplement: Supplementary Data 1 — Distribution of genomic dciA (green) and dnaC/I (red) in the bacterial reign. Species in which neither dciA nor dnaC/I was detected are shaded in salmon. [file ncomms13271-s2.xlsx]

## Sheet: Feuil1
Supplementary Data 1. Distribution of genomic dciA (green) and dnaC/I (red) in the bacterial reign. Species in which neither dciA nor dnaC/I was detected are shaded in salmon.
			PF01695 (AAACI)																				dciA		organism features
	species	Taxonomy	nb	uniprot reference																		nb	uniprot reference		size (Mb)	oxygen	temperature	habitat
696844	Acidobacterium sp. (strain MP5ACTX9)	Bacteria; Acidobacteria; Acidobacteriales; Acidobacteriaceae; Acidobacterium	1	E8X3Y2_ACISM																		1	E8WW53_ACISM
240015	Acidobacterium capsulatum (strain ATCC 51196 / DSM 11244 / JCM 7670)	Bacteria; Acidobacteria; Acidobacteriales; Acidobacteriaceae; Acidobacterium	2	C1F2E7_ACIC5	C1F7T7_ACIC5																	0			4.1	aerobic	mesophilic	multiple
401053	Terriglobus saanensis (strain ATCC BAA-1853 / DSM 23119 / SP1PR4)	Bacteria; Acidobacteria; Acidobacteriales; Acidobacteriaceae; Terriglobus	1	E8V3V9_TERSS																		1	E8UYR0_TERSS
234267	Solibacter usitatus (strain Ellin6076)	Bacteria; Acidobacteria; Solibacteres; Solibacterales; Solibacteraceae; Candidatus Solibacter	8	Q02BB9_SOLUE	Q01TM5_SOLUE	Q01P98_SOLUE	Q01TM6_SOLUE	Q01RJ7_SOLUE	Q02BD7_SOLUE	Q023B3_SOLUE	Q026T3_SOLUE											1	Q02A53_SOLUE
525909	Acidimicrobium ferrooxidans (strain DSM 10331 / JCM 15462 / NBRC 103882 / ICP)	Bacteria; Actinobacteria; Acidimicrobidae; Acidimicrobiales; Acidimicrobineae; Acidimicrobiaceae; Acidimicrobium	1	C7M1C9_ACIFD																		1	C7M117_ACIFD
644284	Arcanobacterium haemolyticum (strain ATCC 9345 / DSM 20595 / NBRC 15585 / NCTC 8452 / 11018)	Bacteria; Actinobacteria; Actinobacteridae; Actinomycetales; Actinomycineae; Actinomycetaceae; Arcanobacterium	0	0																		1	D7BLH3_ARCHD
548479	Mobiluncus curtisii (strain ATCC 43063 / DSM 2711 / V125)	Bacteria; Actinobacteria; Actinobacteridae; Actinomycetales; Actinomycineae; Actinomycetaceae; Mobiluncus/Falcivibrio group; Mobiluncus	1	D6ZHI5_MOBCV																		1	D6ZJV6_MOBCV
479433	Catenulispora acidiphila (strain DSM 44928 / NRRL B-24433 / NBRC 102108 / JCM 14897)	Bacteria; Actinobacteria; Actinobacteridae; Actinomycetales; Catenulisporineae; Catenulisporaceae; Catenulispora	2	C7QEW0_CATAD	C7QDH0_CATAD																	1	C7QFM1_CATAD
504474	Corynebacterium urealyticum (strain ATCC 43042 / DSM 7109)	Bacteria; Actinobacteria; Actinobacteridae; Actinomycetales; Corynebacterineae; Corynebacteriaceae; Corynebacterium	0	0																		1	B1VDX5_CORU7
548476	Corynebacterium aurimucosum (strain ATCC 700975 / DSM 44827 / CN-1)	Bacteria; Actinobacteria; Actinobacteridae; Actinomycetales; Corynebacterineae; Corynebacteriaceae; Corynebacterium	5	C3PIT0_CORA7	C3PFF1_CORA7	C3PKZ0_CORA7	C3PLE4_CORA7	C3PFK1_CORA7														1	C3PE75_CORA7
645127	Corynebacterium kroppenstedtii (strain DSM 44385 / CCUG 35717)	Bacteria; Actinobacteria; Actinobacteridae; Actinomycetales; Corynebacterineae; Corynebacteriaceae; Corynebacterium	0	0																		1	C4LGB3_CORK4
765874	Corynebacterium pseudotuberculosis (strain FRC41)	Bacteria; Actinobacteria; Actinobacteridae; Actinomycetales; Corynebacterineae; Corynebacteriaceae; Corynebacterium	0	0																		1	D8KJN0_CORPF
679896	Corynebacterium pseudotuberculosis (strain 1002)	Bacteria; Actinobacteria; Actinobacteridae; Actinomycetales; Corynebacterineae; Corynebacteriaceae; Corynebacterium	0	0																		1	D9Q5G8_CORP1
681645	Corynebacterium pseudotuberculosis (strain C231)	Bacteria; Actinobacteria; Actinobacteridae; Actinomycetales; Corynebacterineae; Corynebacteriaceae; Corynebacterium	0	0																		1	D9QD59_CORP2
889513	Corynebacterium pseudotuberculosis (strain I19)	Bacteria; Actinobacteria; Actinobacteridae; Actinomycetales; Corynebacterineae; Corynebacteriaceae; Corynebacterium	0	0																		1	E3F9V7_CORP9
662755	Corynebacterium resistens (strain DSM 45100 / JCM 12819 / GTC 2026)	Bacteria; Actinobacteria; Actinobacteridae; Actinomycetales; Corynebacterineae; Corynebacteriaceae; Corynebacterium	0	0																		1	F8E091_CORRG
306537	Corynebacterium jeikeium (strain K411)	Bacteria; Actinobacteria; Actinobacteridae; Actinomycetales; Corynebacterineae; Corynebacteriaceae; Corynebacterium	0	0																		1	Q4JYF4_CORJK
1717	Corynebacterium diphtheriae	Bacteria; Actinobacteria; Actinobacteridae; Actinomycetales; Corynebacterineae; Corynebacteriaceae; Corynebacterium	0	0																		1	Q6NKL4_CORDI
152794	Corynebacterium efficiens	Bacteria; Actinobacteria; Actinobacteridae; Actinomycetales; Corynebacterineae; Corynebacteriaceae; Corynebacterium	5	Q8FQ97_COREF	Q8FQ93_COREF	Q8CM24_COREF	Q8FNN2_COREF	Q8FQ88_COREF														1	Y005_COREF
340322	Corynebacterium glutamicum (strain R)	Bacteria; Actinobacteria; Actinobacteridae; Actinomycetales; Corynebacterineae; Corynebacteriaceae; Corynebacterium	0	0																		1	Y005_CORGB
1718	Corynebacterium glutamicum	Bacteria; Actinobacteria; Actinobacteridae; Actinomycetales; Corynebacterineae; Corynebacteriaceae; Corynebacterium	0	0																		1	Y005_CORGL
65058	Corynebacterium ulcerans	Bacteria; Actinobacteria; Actinobacteridae; Actinomycetales; Corynebacterineae; Corynebacteriaceae; Corynebacterium	0	0																		1	G0CU18_CORUB
858619	Corynebacterium variabile (strain DSM 44702 / JCM 12073 / NCIMB 30131)	Bacteria; Actinobacteria; Actinobacteridae; Actinomycetales; Corynebacterineae; Corynebacteriaceae; Corynebacterium	0	0																		1	G0H9N8_CORVD
526226	Gordonia bronchialis (strain ATCC 25592 / DSM 43247 / JCM 3198 / NCTC 10667)	Bacteria; Actinobacteria; Actinobacteridae; Actinomycetales; Corynebacterineae; Gordoniaceae; Gordonia	2	D0L5D9_GORB4	D0L7Z9_GORB4																	1	D0LA36_GORB4
443218	Amycolicicoccus subflavus (strain DSM 45089 / DQS3-9A1)	Bacteria; Actinobacteria; Actinobacteridae; Actinomycetales; Corynebacterineae; Mycobacteriaceae; Amycolicicoccus	0	0																		1	F6EQS1_AMYSD
350058	Mycobacterium vanbaalenii (strain DSM 7251 / PYR-1)	Bacteria; Actinobacteria; Actinobacteridae; Actinomycetales; Corynebacterineae; Mycobacteriaceae; Mycobacterium	4	A1TBX4_MYCVP	A1THP5_MYCVP	A1TA64_MYCVP	A1T2C6_MYCVP															1	A1T106_MYCVP
189918	Mycobacterium sp. (strain KMS)	Bacteria; Actinobacteria; Actinobacteridae; Actinomycetales; Corynebacterineae; Mycobacteriaceae; Mycobacterium	1	A1UPP4_MYCSK (Plasmid pMKMS01.)																		1	A1U8S4_MYCSK
164757	Mycobacterium sp. (strain JLS)	Bacteria; Actinobacteria; Actinobacteridae; Actinomycetales; Corynebacterineae; Mycobacteriaceae; Mycobacterium	0	0																		1	A3PSE1_MYCSJ
350054	Mycobacterium gilvum (strain PYR-GCK)	Bacteria; Actinobacteria; Actinobacteridae; Actinomycetales; Corynebacterineae; Mycobacteriaceae; Mycobacterium	4	A4T3E3_MYCGI	A4T3E7_MYCGI	A4T1V1_MYCGI	A4T569_MYCGI															1	A4T4U0_MYCGI
278137	Mycobacterium sp. (strain Spyr1)	Bacteria; Actinobacteria; Actinobacteridae; Actinomycetales; Corynebacterineae; Mycobacteriaceae; Mycobacterium	0	0																		1	E6TGR1_MYCSR
875328	Mycobacterium sp. (strain JDM601)	Bacteria; Actinobacteria; Actinobacteridae; Actinomycetales; Corynebacterineae; Mycobacteriaceae; Mycobacterium	1	F5YYA6_MYCSD																		1	F5YWA3_MYCSD
164756	Mycobacterium sp. (strain MCS)	Bacteria; Actinobacteria; Actinobacteridae; Actinomycetales; Corynebacterineae; Mycobacteriaceae; Mycobacterium	0	0																		1	Q1BG57_MYCSS
561304	Mycobacterium leprae (strain Br4923)	Bacteria; Actinobacteria; Actinobacteridae; Actinomycetales; Corynebacterineae; Mycobacteriaceae; Mycobacterium	0	0																		1	Y004_MYCLB
1769	Mycobacterium leprae	Bacteria; Actinobacteria; Actinobacteridae; Actinomycetales; Corynebacterineae; Mycobacteriaceae; Mycobacterium	0	0																		1	Y004_MYCLE
216594	Mycobacterium marinum (strain ATCC BAA-535 / M)	Bacteria; Actinobacteria; Actinobacteridae; Actinomycetales; Corynebacterineae; Mycobacteriaceae; Mycobacterium	0	0																		1	Y004_MYCMM
246196	Mycobacterium smegmatis (strain ATCC 700084 / mc(2)155)	Bacteria; Actinobacteria; Actinobacteridae; Actinomycetales; Corynebacterineae; Mycobacteriaceae; Mycobacterium	2	A0QU90_MYCS2	A0QTI6_MYCS2																	1	Y004_MYCS2
362242	Mycobacterium ulcerans (strain Agy99)	Bacteria; Actinobacteria; Actinobacteridae; Actinomycetales; Corynebacterineae; Mycobacteriaceae; Mycobacterium	0	0																		1	Y004_MYCUA
561007	Mycobacterium abscessus (strain ATCC 19977 / DSM 44196)	Bacteria; Actinobacteria; Actinobacteridae; Actinomycetales; Corynebacterineae; Mycobacteriaceae; Mycobacterium; Mycobacterium abscessus	0	0																		1	B1ME44_MYCA9
243243	Mycobacterium avium (strain 104)	Bacteria; Actinobacteria; Actinobacteridae; Actinomycetales; Corynebacterineae; Mycobacteriaceae; Mycobacterium; Mycobacterium avium complex (MAC)	2	A0QDP2_MYCA1	A0QFN3_MYCA1																	1	A0Q8R9_MYCA1
1770	Mycobacterium paratuberculosis	Bacteria; Actinobacteria; Actinobacteridae; Actinomycetales; Corynebacterineae; Mycobacteriaceae; Mycobacterium; Mycobacterium avium complex (MAC)	0	0																		1	Y004_MYCPA
410289	Mycobacterium bovis (strain BCG / Pasteur 1173P2)	Bacteria; Actinobacteria; Actinobacteridae; Actinomycetales; Corynebacterineae; Mycobacteriaceae; Mycobacterium; Mycobacterium tuberculosis complex	2	A1KPW7_MYCBP	A1KMT9_MYCBP																	1	A1KEE5_MYCBP
336982	Mycobacterium tuberculosis (strain F11)	Bacteria; Actinobacteria; Actinobacteridae; Actinomycetales; Corynebacterineae; Mycobacteriaceae; Mycobacterium; Mycobacterium tuberculosis complex	3	A5WSZ6_MYCTF	A5WRJ6_MYCTF	A5WTK5_MYCTF																1	A5WI58_MYCTF
478434	Mycobacterium tuberculosis (strain KZN 1435 / MDR)	Bacteria; Actinobacteria; Actinobacteridae; Actinomycetales; Corynebacterineae; Mycobacteriaceae; Mycobacterium; Mycobacterium tuberculosis complex	3	C6DWA9_MYCTK	C6DMT7_MYCTK	C6DWB0_MYCTK																1	C6DQ79_MYCTK
443149	Mycobacterium tuberculosis (strain CCDC5079)	Bacteria; Actinobacteria; Actinobacteridae; Actinomycetales; Corynebacterineae; Mycobacteriaceae; Mycobacterium; Mycobacterium tuberculosis complex	3	F7WN32_MYCTC	F7WIZ8_MYCTC	F7WEU4_MYCTC																1	F7WIC6_MYCTC
443150	Mycobacterium tuberculosis (strain CCDC5180)	Bacteria; Actinobacteria; Actinobacteridae; Actinomycetales; Corynebacterineae; Mycobacteriaceae; Mycobacterium; Mycobacterium tuberculosis complex	3	F7WYN4_MYCTD	F7WTY3_MYCTD	F7WS05_MYCTD																1	F7WWZ5_MYCTD
572418	Mycobacterium africanum (strain GM041182)	Bacteria; Actinobacteria; Actinobacteridae; Actinomycetales; Corynebacterineae; Mycobacteriaceae; Mycobacterium; Mycobacterium tuberculosis complex	4	F8M7L3_MYCA0	F8M4U4_MYCA0	F8M8K2_MYCA0	F8M4U3_MYCA0															1	F8LZC1_MYCA0
1765	Mycobacterium bovis	Bacteria; Actinobacteria; Actinobacteridae; Actinomycetales; Corynebacterineae; Mycobacteriaceae; Mycobacterium; Mycobacterium tuberculosis complex	2	Q7TW23_MYCBO	Q7TXK9_MYCBO																	1	Y004_MYCBO
561275	Mycobacterium bovis (strain BCG / Tokyo 172 / ATCC 35737 / TMC 1019)	Bacteria; Actinobacteria; Actinobacteridae; Actinomycetales; Corynebacterineae; Mycobacteriaceae; Mycobacterium; Mycobacterium tuberculosis complex	2	C1AI90_MYCBT	C1AG60_MYCBT																	1	Y004_MYCBT
419947	Mycobacterium tuberculosis (strain ATCC 25177 / H37Ra)	Bacteria; Actinobacteria; Actinobacteridae; Actinomycetales; Corynebacterineae; Mycobacteriaceae; Mycobacterium; Mycobacterium tuberculosis complex	4	A5U6V1_MYCTA	A5U8A2_MYCTA	A5U8W2_MYCTA	A5U6V2_MYCTA															1	Y004_MYCTA
1773	Mycobacterium tuberculosis	Bacteria; Actinobacteria; Actinobacteridae; Actinomycetales; Corynebacterineae; Mycobacteriaceae; Mycobacterium; Mycobacterium tuberculosis complex	5	O06369_MYCTU	Q7D6E2_MYCTU	P96287_MYCTU	Q6MX22_MYCTU	Y3427_MYCTU														1	Y004_MYCTU
1048245	Mycobacterium canettii (strain CIPT 140010059)	Bacteria; Actinobacteria; Actinobacteridae; Actinomycetales; Corynebacterineae; Mycobacteriaceae; Mycobacterium; Mycobacterium tuberculosis complex	0	0																		1	MCAN_00031
37329	Nocardia farcinica	Bacteria; Actinobacteria; Actinobacteridae; Actinomycetales; Corynebacterineae; Nocardiaceae; Nocardia	0	0																		1	Q5Z3Z5_NOCFA
234621	Rhodococcus erythropolis (strain PR4 / NBRC 100887)	Bacteria; Actinobacteria; Actinobacteridae; Actinomycetales; Corynebacterineae; Nocardiaceae; Rhodococcus	4	Q3L9H2_RHOE4 (Plasmid pREL1.)	C1A150_RHOE4	Q3L9G1_RHOE4 (Plasmid pREL1.)	Q3L9G7_RHOE4 (Plasmid pREL1.)															1	C0ZLE5_RHOE4
632772	Rhodococcus opacus (strain B4)	Bacteria; Actinobacteria; Actinobacteridae; Actinomycetales; Corynebacterineae; Nocardiaceae; Rhodococcus	3	C1ASB8_RHOOB	C1BDN4_RHOOB (Plasmid pROB02.)	C1BDN8_RHOOB (Plasmid pROB02.)																1	C1B7T1_RHOOB
685727	Rhodococcus equi (strain 103S)	Bacteria; Actinobacteria; Actinobacteridae; Actinomycetales; Corynebacterineae; Nocardiaceae; Rhodococcus	0	0																		1	E4WAE4_RHOE1
101510	Rhodococcus sp. (strain RHA1)	Bacteria; Actinobacteria; Actinobacteridae; Actinomycetales; Corynebacterineae; Nocardiaceae; Rhodococcus	6	Q0SIX7_RHOSR	Q0SIY1_RHOSR	Q0S1A6_RHOSR	Q0S057_RHOSR (Plasmid pRHL1.)	Q0S138_RHOSR	Q0RYR5_RHOSR (Plasmid pRHL1.)													1	Y3670_RHOSR
640132	Segniliparus rotundus (strain ATCC BAA-972 / CDC 1076 / CIP 108378 / DSM 44985 / JCM 13578)	Bacteria; Actinobacteria; Actinobacteridae; Actinomycetales; Corynebacterineae; Segniliparaceae; Segniliparus	0	0																		1	D6Z9H0_SEGRD
521096	Tsukamurella paurometabola (strain ATCC 8368 / DSM 20162 / JCM 10117 / NBRC 16120 / NCTC 13040)	Bacteria; Actinobacteria; Actinobacteridae; Actinomycetales; Corynebacterineae; Tsukamurellaceae; Tsukamurella	3	D5UV68_TSUPD	D5UMY6_TSUPD	D5UYZ2_TSUPD (Plasmid pTpau01.)																1	D5UPB0_TSUPD
351607	Acidothermus cellulolyticus (strain ATCC 43068 / 11B)	Bacteria; Actinobacteria; Actinobacteridae; Actinomycetales; Frankineae; Acidothermaceae; Acidothermus	0	0																		1	A0LQS0_ACIC1
298653	Frankia sp. (strain EAN1pec)	Bacteria; Actinobacteria; Actinobacteridae; Actinomycetales; Frankineae; Frankiaceae; Frankia	1	A8L6R7_FRASN																		1	A8LB20_FRASN
298654	Frankia sp. (strain EuI1c)	Bacteria; Actinobacteria; Actinobacteridae; Actinomycetales; Frankineae; Frankiaceae; Frankia	1	E3J648_FRASU																		1	E3J254_FRASU
656024	Frankia symbiont subsp. Datisca glomerata	Bacteria; Actinobacteria; Actinobacteridae; Actinomycetales; Frankineae; Frankiaceae; Frankia	0	0																		1	F8B076_FRADG
326424	Frankia alni (strain ACN14a)	Bacteria; Actinobacteria; Actinobacteridae; Actinomycetales; Frankineae; Frankiaceae; Frankia	0	0																		1	Q0RUP4_FRAAA
106370	Frankia sp. (strain CcI3)	Bacteria; Actinobacteria; Actinobacteridae; Actinomycetales; Frankineae; Frankiaceae; Frankia	0	0																		1	Q2JH43_FRASC
526225	Geodermatophilus obscurus (strain ATCC 25078 / DSM 43160 / JCM 3152 / G-20)	Bacteria; Actinobacteria; Actinobacteridae; Actinomycetales; Frankineae; Geodermatophilaceae; Geodermatophilus	0	0																		1	D2SGD5_GEOOG
479431	Nakamurella multipartita (strain ATCC 700099 / DSM 44233 / JCM 9543 / Y-104)	Bacteria; Actinobacteria; Actinobacteridae; Actinomycetales; Frankineae; Nakamurellaceae; Nakamurella	7	C8X674_NAKMY	C8XCQ5_NAKMY	C8XCQ9_NAKMY	C8XFS0_NAKMY	C8XCT2_NAKMY	C8XAX9_NAKMY	C8XFK4_NAKMY												1	C8XHV2_NAKMY
446470	Stackebrandtia nassauensis (strain DSM 44728 / NRRL B-16338 / NBRC 102104 / LLR-40K-21)	Bacteria; Actinobacteria; Actinobacteridae; Actinomycetales; Glycomycineae; Glycomycetaceae; Stackebrandtia	0	0																		1	D3PTX0_STANL
266940	Kineococcus radiotolerans (strain ATCC BAA-149 / DSM 14245 / SRS30216)	Bacteria; Actinobacteria; Actinobacteridae; Actinomycetales; Kineosporiineae; Kineosporiaceae; Kineococcus	0	0																		1	A6W3V8_KINRD
471853	Beutenbergia cavernae (strain ATCC BAA-8 / DSM 12333 / NBRC 16432)	Bacteria; Actinobacteria; Actinobacteridae; Actinomycetales; Micrococcineae; Beutenbergiaceae; Beutenbergia	0	0																		1	C5BUP7_BEUC1
446466	Cellulomonas flavigena (strain ATCC 482 / DSM 20109 / NCIB 8073 / NRS 134)	Bacteria; Actinobacteria; Actinobacteridae; Actinomycetales; Micrococcineae; Cellulomonadaceae; Cellulomonas	0	0																		1	D5UF38_CELFN
590998	Cellulomonas fimi (strain ATCC 484 / DSM 20113 / JCM 1341 / NBRC 15513 / NCIMB 8980 / NCTC 7547)	Bacteria; Actinobacteria; Actinobacteridae; Actinomycetales; Micrococcineae; Cellulomonadaceae; Cellulomonas	1	F4H834_CELFA																		1	F4H3T3_CELFA
593907	Cellvibrio gilvus (strain ATCC 13127 / NRRL B-14078)	Bacteria; Actinobacteria; Actinobacteridae; Actinomycetales; Micrococcineae; Cellulomonadaceae; Cellulomonas	0	0																		1	F8A1L8_CELGA
446465	Brachybacterium faecium (strain ATCC 43885 / DSM 4810 / NCIB 9860)	Bacteria; Actinobacteria; Actinobacteridae; Actinomycetales; Micrococcineae; Dermabacteraceae; Brachybacterium	0	0																		1	C7MEL0_BRAFD
478801	Kytococcus sedentarius (strain ATCC 14392 / DSM 20547 / CCM 314 / 541)	Bacteria; Actinobacteria; Actinobacteridae; Actinomycetales; Micrococcineae; Dermacoccaceae; Kytococcus	1	C7NGC6_KYTSD																		1	C7NID4_KYTSD
710696	Intrasporangium calvum (strain ATCC 23552 / DSM 43043 / JCM 3097 / NBRC 12989 / 7 KIP)	Bacteria; Actinobacteria; Actinobacteridae; Actinomycetales; Micrococcineae; Intrasporangiaceae; Intrasporangium	2	E6SCK0_INTC7	E6SC47_INTC7																	1	E6SDW4_INTC7
471856	Jonesia denitrificans (strain ATCC 14870 / DSM 20603 / CIP 55134)	Bacteria; Actinobacteria; Actinobacteridae; Actinomycetales; Micrococcineae; Jonesiaceae; Jonesia	0	0																		1	C7R4R0_JONDD
443906	Clavibacter michiganensis subsp. michiganensis (strain NCPPB 382)	Bacteria; Actinobacteria; Actinobacteridae; Actinomycetales; Micrococcineae; Microbacteriaceae; Clavibacter	0	0																		1	A5CLT7_CLAM3
31964	Clavibacter michiganensis subsp. sepedonicus (strain ATCC 33113 / JCM 9667)	Bacteria; Actinobacteria; Actinobacteridae; Actinomycetales; Micrococcineae; Microbacteriaceae; Clavibacter	0	0																		1	B0RH74_CLAMS
281090	Leifsonia xyli subsp. xyli (strain CTCB07)	Bacteria; Actinobacteria; Actinobacteridae; Actinomycetales; Micrococcineae; Microbacteriaceae; Leifsonia	2	Q6AEI5_LEIXX	Q6ACF5_LEIXX																	1	Q6AHN2_LEIXX
979556	Microbacterium testaceum (strain StLB037)	Bacteria; Actinobacteria; Actinobacteridae; Actinomycetales; Micrococcineae; Microbacteriaceae; Microbacterium	0	0																		1	E8N933_MICTS
290399	Arthrobacter sp. (strain FB24)	Bacteria; Actinobacteria; Actinobacteridae; Actinomycetales; Micrococcineae; Micrococcaceae; Arthrobacter	3	A0JVU9_ARTS2	A0JS49_ARTS2	A0JS39_ARTS2																1	A0JQT6_ARTS2
290340	Arthrobacter aurescens (strain TC1)	Bacteria; Actinobacteria; Actinobacteridae; Actinomycetales; Micrococcineae; Micrococcaceae; Arthrobacter	1	A1RCG3_ARTAT (Plasmid pTC1.)																		1	A1R0S6_ARTAT
452863	Arthrobacter chlorophenolicus (strain A6 / ATCC 700700 / DSM 12829 / JCM 12360)	Bacteria; Actinobacteria; Actinobacteridae; Actinomycetales; Micrococcineae; Micrococcaceae; Arthrobacter	0	0																		1	B8H7D2_ARTCA
861360	Arthrobacter arilaitensis (strain DSM 16368 / CIP 108037 / JCM 13566 / Re117)	Bacteria; Actinobacteria; Actinobacteridae; Actinomycetales; Micrococcineae; Micrococcaceae; Arthrobacter	3	E1W164_ARTAR	E1VZW3_ARTAR	E1VTS5_ARTAR																1	E1VRK0_ARTAR
930171	Arthrobacter phenanthrenivorans (strain DSM 18606 / JCM 16027 / LMG 23796 / Sphe3)	Bacteria; Actinobacteria; Actinobacteridae; Actinomycetales; Micrococcineae; Micrococcaceae; Arthrobacter	3	F0MBH5_ARTPP	F0M3H8_ARTPP	F0MC95_ARTPP (Plasmid pASPHE301.)																1	F0M4N2_ARTPP
378753	Kocuria rhizophila (strain ATCC 9341 / DSM 348 / NBRC 103217 / DC2201)	Bacteria; Actinobacteria; Actinobacteridae; Actinomycetales; Micrococcineae; Micrococcaceae; Kocuria	0																			1	B2GIG1_KOCRD
465515	Micrococcus luteus (strain ATCC 4698 / DSM 20030 / JCM 1464 / NBRC 3333 / NCIMB 9278 / NCTC 2665 / VKM Ac-2230)	Bacteria; Actinobacteria; Actinobacteridae; Actinomycetales; Micrococcineae; Micrococcaceae; Micrococcus	1	C5CCB2_MICLC																		1	C5C7X7_MICLC
288705	Renibacterium salmoninarum (strain ATCC 33209 / DSM 20767 / JCM 11484 / NBRC 15589 / NCIMB 2235)	Bacteria; Actinobacteria; Actinobacteridae; Actinomycetales; Micrococcineae; Micrococcaceae; Renibacterium	0	0																		1	A9WR33_RENSM
762948	Rothia dentocariosa (strain ATCC 17931 / CDC X599 / XDIA)	Bacteria; Actinobacteria; Actinobacteridae; Actinomycetales; Micrococcineae; Micrococcaceae; Rothia	0	0																		1	E3H317_ROTDC
680646	Rothia mucilaginosa (strain DY-18)	Bacteria; Actinobacteria; Actinobacteridae; Actinomycetales; Micrococcineae; Micrococcaceae; Rothia	0	0																		1	C6R2T2_9MICC
743718	Isoptericola variabilis (strain 225)	Bacteria; Actinobacteria; Actinobacteridae; Actinomycetales; Micrococcineae; Promicromonosporaceae; Isoptericola	0	0																		1	F6FQ70_ISOV2
446471	Xylanimonas cellulosilytica (strain DSM 15894 / CECT 5975 / LMG 20990 / XIL07)	Bacteria; Actinobacteria; Actinobacteridae; Actinomycetales; Micrococcineae; Promicromonosporaceae; Xylanimonas	1	D1BX26_XYLCX																		1	D1BTA4_XYLCX
446469	Sanguibacter keddieii (strain ATCC 51767 / DSM 10542 / NCFB 3025 / ST-74)	Bacteria; Actinobacteria; Actinobacteridae; Actinomycetales; Micrococcineae; Sanguibacteraceae; Sanguibacter	0	0																		1	D1BI10_SANKS
203267	Tropheryma whipplei (strain Twist)	Bacteria; Actinobacteria; Actinobacteridae; Actinomycetales; Micrococcineae; Tropheryma	0	0																		1	Q83H55_TROWT
218496	Tropheryma whipplei (strain TW08/27)	Bacteria; Actinobacteria; Actinobacteridae; Actinomycetales; Micrococcineae; Tropheryma	0	0																		1	Q83IG5_TROW8
644283	Micromonospora aurantiaca (strain ATCC 27029 / DSM 43813 / JCM 10878 / NBRC 16125 / INA 9442)	Bacteria; Actinobacteria; Actinobacteridae; Actinomycetales; Micromonosporineae; Micromonosporaceae; Micromonospora	2	D9T2L7_MICAI	D9T164_MICAI																	1	D9T2Z1_MICAI
648999	Micromonospora sp. (strain L5)	Bacteria; Actinobacteria; Actinobacteridae; Actinomycetales; Micromonosporineae; Micromonosporaceae; Micromonospora	1	E8RY13_MICSL																		1	E8S1G0_MICSL
369723	Salinispora tropica (strain ATCC BAA-916 / DSM 44818 / CNB-440)	Bacteria; Actinobacteria; Actinobacteridae; Actinomycetales; Micromonosporineae; Micromonosporaceae; Salinispora	1	A4XBX8_SALTO																		1	A4X0U1_SALTO
391037	Salinispora arenicola (strain CNS-205)	Bacteria; Actinobacteria; Actinobacteridae; Actinomycetales; Micromonosporineae; Micromonosporaceae; Salinispora	2	A8M409_SALAI	A8LUX7_SALAI																	1	A8LVH2_SALAI
263358	Verrucosispora maris (strain AB-18-032)	Bacteria; Actinobacteria; Actinobacteridae; Actinomycetales; Micromonosporineae; Micromonosporaceae; Verrucosispora	1	F4F917_VERMA																		1	F4F5D2_VERMA
479435	Kribbella flavida (strain DSM 17836 / JCM 10339 / NBRC 14399)	Bacteria; Actinobacteria; Actinobacteridae; Actinomycetales; Propionibacterineae; Nocardioidaceae; Kribbella	0	0																		1	D2PQE9_KRIFD
196162	Nocardioides sp. (strain BAA-499 / JS614)	Bacteria; Actinobacteria; Actinobacteridae; Actinomycetales; Propionibacterineae; Nocardioidaceae; Nocardioides	1	A1SE86_NOCSJ																		1	A1SCM0_NOCSJ
1032480	Microlunatus phosphovorus (strain ATCC 700054 / DSM 10555 / JCM 9379 / NBRC 101784 / NCIMB 13414 / VKM Ac-1990 / NM-1)	Bacteria; Actinobacteria; Actinobacteridae; Actinomycetales; Propionibacterineae; Propionibacteriaceae; Microlunatus	3	F5XM68_MICPN	F5XSN0_MICPN	F5XIJ0_MICPN																1	F5XGB7_MICPN
553199	Propionibacterium acnes (strain SK137)	Bacteria; Actinobacteria; Actinobacteridae; Actinomycetales; Propionibacterineae; Propionibacteriaceae; Propionibacterium	0	0																		1	D4HEG3_PROAS
754252	Propionibacterium freudenreichii subsp. shermanii (strain ATCC 9614 / CIP 103027 / CIRM-BIA1)	Bacteria; Actinobacteria; Actinobacteridae; Actinomycetales; Propionibacterineae; Propionibacteriaceae; Propionibacterium	0	0																		1	D7GHD8_PROFC
267747	Propionibacterium acnes (strain KPA171202 / DSM 16379)	Bacteria; Actinobacteria; Actinobacteridae; Actinomycetales; Propionibacterineae; Propionibacteriaceae; Propionibacterium	0	0																		1	Q6ABL1_PROAC
446462	Actinosynnema mirum (strain ATCC 29888 / DSM 43827 / NBRC 14064 / IMRU 3971)	Bacteria; Actinobacteria; Actinobacteridae; Actinomycetales; Pseudonocardineae; Actinosynnemataceae; Actinosynnema	0	0																		1	C6WCF8_ACTMD
749927	Amycolatopsis mediterranei (strain U-32)	Bacteria; Actinobacteria; Actinobacteridae; Actinomycetales; Pseudonocardineae; Pseudonocardiaceae; Amycolatopsis	2	D8HWY1_AMYMU	D8I037_AMYMU																	1	D8HSV5_AMYMU
471857	Saccharomonospora viridis (strain ATCC 15386 / DSM 43017 / JCM 3036 / NBRC 12207 / P101)	Bacteria; Actinobacteria; Actinobacteridae; Actinomycetales; Pseudonocardineae; Pseudonocardiaceae; Saccharomonospora	1	C7MS89_SACVD																		1	C7MRN7_SACVD
405948	Saccharopolyspora erythraea (strain NRRL 23338)	Bacteria; Actinobacteria; Actinobacteridae; Actinomycetales; Pseudonocardineae; Pseudonocardiaceae; Saccharopolyspora	6	A4FJM9_SACEN	A4FAJ9_SACEN	A4FCW9_SACEN	A4FK03_SACEN	A4FNJ8_SACEN	A4F6U1_SACEN													1	A4F5N6_SACEN
469371	Thermobispora bispora (strain ATCC 19993 / DSM 43833 / CBS 139.67 / JCM 10125 / NBRC 14880 / R51)	Bacteria; Actinobacteria; Actinobacteridae; Actinomycetales; Pseudonocardineae; Pseudonocardiaceae; Thermobispora	0	0																		1	D6Y207_THEBD
452652	Kitasatospora setae (strain ATCC 33774 / DSM 43861 / JCM 3304 / KCC A-0304 / NBRC 14216 / KM-6054)	Bacteria; Actinobacteria; Actinobacteridae; Actinomycetales; Streptomycineae; Streptomycetaceae; Kitasatospora	0	0																		1	E4MZE5_KITSK
455632	Streptomyces griseus subsp. griseus (strain JCM 4626 / NBRC 13350)	Bacteria; Actinobacteria; Actinobacteridae; Actinomycetales; Streptomycineae; Streptomycetaceae; Streptomyces	2	B1VPQ6_STRGG	B1VRQ7_STRGG																	2	B1VPF4_STRGG	B1VKL7_STRGG
680198	Streptomyces scabies (strain 87.22)	Bacteria; Actinobacteria; Actinobacteridae; Actinomycetales; Streptomycineae; Streptomycetaceae; Streptomyces	3	C9Z4W9_STRSW	C9YVB5_STRSW	C9YTH1_STRSW																1	C9ZAK3_STRSW
749414	Streptomyces bingchenggensis (strain BCW-1)	Bacteria; Actinobacteria; Actinobacteridae; Actinomycetales; Streptomycineae; Streptomycetaceae; Streptomyces	5	D7BSY1_STRBB	D7C5U1_STRBB	D7CDA0_STRBB	D7CEM4_STRBB	D7CDA4_STRBB														1	D7C8V6_STRBB
591167	Streptomyces flavogriseus (strain ATCC 33331 / DSM 40990 / IAF-45CD)	Bacteria; Actinobacteria; Actinobacteridae; Actinomycetales; Streptomycineae; Streptomycetaceae; Streptomyces	0	0																		1	E8WBY9_STRFA
953739	Streptomyces venezuelae (strain ATCC 10712 / CBS 650.69 / DSM 40230 / JCM 4526 / NBRC 13096 / PD 04745)	Bacteria; Actinobacteria; Actinobacteridae; Actinomycetales; Streptomycineae; Streptomycetaceae; Streptomyces	6	F2RKY7_STRVP	F2R341_STRVP	F2RKZ4_STRVP	F2R350_STRVP	F2R9A5_STRVP	F2R337_STRVP													1	F2RD42_STRVP
1003195	Streptomyces cattleya (strain ATCC 35852 / DSM 46488 / JCM 4925 / NBRC 14057 / NRRL 8057)	Bacteria; Actinobacteria; Actinobacteridae; Actinomycetales; Streptomycineae; Streptomycetaceae; Streptomyces	1	F8K4K9_STREN																		1	F8JSF5_STREN
33903	Streptomyces avermitilis	Bacteria; Actinobacteria; Actinobacteridae; Actinomycetales; Streptomycineae; Streptomycetaceae; Streptomyces	2	Q825B3_STRAW	Q82RD5_STRAW																	2	Y4320_STRAW	Q82YE7_STRAW (Plasmid SAP1.)
1902	Streptomyces coelicolor	Bacteria; Actinobacteria; Actinobacteridae; Actinomycetales; Streptomycineae; Streptomycetaceae; Streptomyces	3	Q9S1W7_STRCO	O69925_STRCO	Q8R5N1_STRCO																1	Y3875_STRCO
446468	Nocardiopsis dassonvillei (strain ATCC 23218 / DSM 43111 / IMRU 509 / JCM 7437 / NCTC 10488)	Bacteria; Actinobacteria; Actinobacteridae; Actinomycetales; Streptosporangineae; Nocardiopsaceae; Nocardiopsis	2	D7B5Q6_NOCDD	D7AX71_NOCDD																	1	D7B605_NOCDD
269800	Thermobifida fusca (strain YX)	Bacteria; Actinobacteria; Actinobacteridae; Actinomycetales; Streptosporangineae; Nocardiopsaceae; Thermobifida	0	0																		1	Q47U19_THEFY
479432	Streptosporangium roseum (strain ATCC 12428 / DSM 43021 / JCM 3005 / NI 9100)	Bacteria; Actinobacteria; Actinobacteridae; Actinomycetales; Streptosporangineae; Streptosporangiaceae; Streptosporangium	0	0																		1	D2AVU9_STRRD
471852	Thermomonospora curvata (strain ATCC 19995 / DSM 43183 / JCM 3096 / NCIMB 10081)	Bacteria; Actinobacteria; Actinobacteridae; Actinomycetales; Streptosporangineae; Thermomonosporaceae; Thermomonospora	0	0																		1	D1ADA4_THECD
367928	Bifidobacterium adolescentis (strain ATCC 15703 / DSM 20083 / NCTC 11814 / E194a)	Bacteria; Actinobacteria; Actinobacteridae; Bifidobacteriales; Bifidobacteriaceae; Bifidobacterium	3	A1A374_BIFAA	A0ZZP5_BIFAA	A1A2M6_BIFAA																1	A0ZZA2_BIFAA
205913	Bifidobacterium longum (strain DJO10A)	Bacteria; Actinobacteria; Actinobacteridae; Bifidobacteriales; Bifidobacteriaceae; Bifidobacterium	5	B3DPV0_BIFLD	B3DPM8_BIFLD	B3DQK5_BIFLD	B3DTH3_BIFLD	B3DNZ9_BIFLD														1	B3DP19_BIFLD
391904	Bifidobacterium longum subsp. infantis (strain ATCC 15697 / DSM 20088 / JCM 1222 / NCTC 11817 / S12)	Bacteria; Actinobacteria; Actinobacteridae; Bifidobacteriales; Bifidobacteriaceae; Bifidobacterium	5	E8ML83_BIFLS	B7GU53_BIFLS	B7GSR8_BIFLS	B7GPQ0_BIFLS	B7GUL2_BIFLS														1	B7GSG3_BIFLS
442563	Bifidobacterium animalis subsp. lactis (strain AD011)	Bacteria; Actinobacteria; Actinobacteridae; Bifidobacteriales; Bifidobacteriaceae; Bifidobacterium	0	0																		1	B8DV09_BIFA0
580050	Bifidobacterium animalis subsp. lactis (strain Bl-04 / DGCC2908 / RB 4825 / SD5219)	Bacteria; Actinobacteria; Actinobacteridae; Bifidobacteriales; Bifidobacteriaceae; Bifidobacterium	0	0																		1	C6A5K4_BIFLB
555970	Bifidobacterium animalis subsp. lactis (strain DSM 10140 / JCM 10602 / LMG 18314)	Bacteria; Actinobacteria; Actinobacteridae; Bifidobacteriales; Bifidobacteriaceae; Bifidobacterium	0	0																		1	C6AG62_BIFAS
401473	Bifidobacterium dentium (strain ATCC 27534 / DSM 20436 / JCM 1195 / Bd1)	Bacteria; Actinobacteria; Actinobacteridae; Bifidobacteriales; Bifidobacteriaceae; Bifidobacterium	0	0																		1	D2Q6I1_BIFDB
552531	Bifidobacterium animalis subsp. lactis (strain BB-12)	Bacteria; Actinobacteria; Actinobacteridae; Bifidobacteriales; Bifidobacteriaceae; Bifidobacterium	0	0																		1	D3R7D7_BIFAB
573236	Bifidobacterium animalis subsp. lactis (strain V9)	Bacteria; Actinobacteria; Actinobacteridae; Bifidobacteriales; Bifidobacteriaceae; Bifidobacterium	0	0																		1	D5TER6_BIFAV
759350	Bifidobacterium longum subsp. longum (strain JDM301)	Bacteria; Actinobacteria; Actinobacteridae; Bifidobacteriales; Bifidobacteriaceae; Bifidobacterium	5	D6ZUZ7_BIFLJ	D6ZWP2_BIFLJ	D6ZU36_BIFLJ	D6ZUZ4_BIFLJ	D6ZU39_BIFLJ														1	D6ZX57_BIFLJ
883062	Bifidobacterium bifidum (strain S17)	Bacteria; Actinobacteria; Actinobacteridae; Bifidobacteriales; Bifidobacteriaceae; Bifidobacterium	1	E3EPK0_BIFBS																		1	E3END0_BIFBS
702459	Bifidobacterium bifidum (strain PRL2010)	Bacteria; Actinobacteria; Actinobacteridae; Bifidobacteriales; Bifidobacteriaceae; Bifidobacterium	4	E4NY34_BIFBP	E4NY20_BIFBP	E4NY51_BIFBP	E4NY33_BIFBP															1	E4NXQ3_BIFBP
890402	Bifidobacterium longum subsp. longum (strain BBMN68)	Bacteria; Actinobacteria; Actinobacteridae; Bifidobacteriales; Bifidobacteriaceae; Bifidobacterium	3	E4QZB5_BIFLM	E4QZI3_BIFLM	E4QZB2_BIFLM																1	E4R1N1_BIFLM
565042	Bifidobacterium longum subsp. longum (strain ATCC 15707 / DSM 20219 / JCM 1217 / NCTC 11818 / E194b)	Bacteria; Actinobacteria; Actinobacteridae; Bifidobacteriales; Bifidobacteriaceae; Bifidobacterium	2	E8MFQ4_BIFL2	E8ME26_BIFL2																	1	E8MFX2_BIFL2
565040	Bifidobacterium longum subsp. infantis (strain 157F)	Bacteria; Actinobacteria; Actinobacteridae; Bifidobacteriales; Bifidobacteriaceae; Bifidobacterium	3	E8MRW8_BIFL1	E8MW05_BIFL1	E8MRX4_BIFL1																1	E8MWJ8_BIFL1
866777	Bifidobacterium breve (strain ACS-071-V-Sch8b)	Bacteria; Actinobacteria; Actinobacteridae; Bifidobacteriales; Bifidobacteriaceae; Bifidobacterium	2	F6CAA8_BIFBA	F6C686_BIFBA																	1	F6C5B5_BIFBA
216816	Bifidobacterium longum	Bacteria; Actinobacteria; Actinobacteridae; Bifidobacteriales; Bifidobacteriaceae; Bifidobacterium	0	0																		1	Y636_BIFLO
326426	Bifidobacterium breve (strain NCIMB 8807 / UCC2003)	Bacteria; Actinobacteria; Actinobacteridae; Bifidobacteriales; Bifidobacteriaceae; Bifidobacterium	0	0																		1	F9XZC5_BIFBU
553190	Gardnerella vaginalis (strain 409-05)	Bacteria; Actinobacteria; Actinobacteridae; Bifidobacteriales; Bifidobacteriaceae; Gardnerella	0	0																		1	D2RCN6_GARV4
525284	Gardnerella vaginalis (strain ATCC 14019 / 317)	Bacteria; Actinobacteria; Actinobacteridae; Bifidobacteriales; Bifidobacteriaceae; Gardnerella	0	0																		1	E3D7Q7_GARV3
1009464	Gardnerella vaginalis (strain HMP9231)	Bacteria; Actinobacteria; Actinobacteridae; Bifidobacteriales; Bifidobacteriaceae; Gardnerella	0	0																		1	F6A0E6_GARVH
521095	Atopobium parvulum (strain ATCC 33793 / DSM 20469 / JCM 10300 / VPI 0546)	Bacteria; Actinobacteria; Coriobacteridae; Coriobacteriales; Coriobacterineae; Coriobacteriaceae; Atopobium	0	0																		1	C8W8K7_ATOPD
700015	Coriobacterium glomerans (strain ATCC 49209 / DSM 20642 / JCM 10262 / PW2)	Bacteria; Actinobacteria; Coriobacteridae; Coriobacteriales; Coriobacterineae; Coriobacteriaceae; Coriobacterium	0	0																		1	C7N0K3_SLAHD
469378	Cryptobacterium curtum (strain ATCC 700683 / DSM 15641 / 12-3)	Bacteria; Actinobacteria; Coriobacteridae; Coriobacteriales; Coriobacterineae; Coriobacteriaceae; Cryptobacterium	1	C7MM79_CRYCD																		1	C7MLD5_CRYCD
502558	Eggerthella sp. (strain YY7918)	Bacteria; Actinobacteria; Coriobacteridae; Coriobacteriales; Coriobacterineae; Coriobacteriaceae; Eggerthella	2	F7V1N9_EEGSY	F7UYX7_EEGSY																	1	EGYY_00040
479437	Eggerthella lenta (strain ATCC 25559 / DSM 2243 / JCM 9979 / NCTC 11813 / VPI 0255)	Bacteria; Actinobacteria; Coriobacteridae; Coriobacteriales; Coriobacterineae; Coriobacteriaceae; Eggerthella	4	C8WNC0_EGGLE	C8WH76_EGGLE	C8WMX9_EGGLE	C8WLU5_EGGLE															1	Elen_0005
633147	Olsenella uli (strain ATCC 49627 / DSM 7084 / CIP 109912 / JCM 12494 / VPI D76D-27C)	Bacteria; Actinobacteria; Coriobacteridae; Coriobacteriales; Coriobacterineae; Coriobacteriaceae; Olsenella	1	E1QYV7_OLSUV																		1	E1QXL1_OLSUV
471855	Slackia heliotrinireducens (strain ATCC 29202 / DSM 20476 / NCTC 11029 / RHS 1)	Bacteria; Actinobacteria; Coriobacteridae; Coriobacteriales; Coriobacterineae; Coriobacteriaceae; Slackia	3	C7N2A0_SLAHD	C7N7L9_SLAHD	C7N298_SLAHD																1	C7N0K3_SLAHD
266117	Rubrobacter xylanophilus (strain DSM 9941 / NBRC 16129)	Bacteria; Actinobacteria; Rubrobacteridae; Rubrobacterales; Rubrobacterineae; Rubrobacteraceae; Rubrobacter	1	Q1B006_RUBXD																		0			3.2	aerobic	thermophilic	specialized
469383	Conexibacter woesei (strain DSM 14684 / JCM 11494 / NBRC 100937 / ID131577)	Bacteria; Actinobacteria; Rubrobacteridae; Solirubrobacterales; Conexibacteraceae; Conexibacter	1	D3FDX3_CONWI																		1	D3EYQ7_CONWI
63363	Aquifex aeolicus	Bacteria; Aquificae; Aquificales; Aquificaceae; Aquifex	1	O67056_AQUAE																		0
608538	Hydrogenobacter thermophilus (strain DSM 6534 / IAM 12695 / TK-6)	Bacteria; Aquificae; Aquificales; Aquificaceae; Hydrogenobacter	1	D3DHE2_HYDTT																		0
380749	Hydrogenobaculum sp. (strain Y04AAS1)	Bacteria; Aquificae; Aquificales; Aquificaceae; Hydrogenobaculum	1	B4U7X8_HYDS0																		0
638303	Thermocrinis albus (strain DSM 14484 / JCM 11386 / HI 11/12)	Bacteria; Aquificae; Aquificales; Aquificaceae; Thermocrinis	1	D3SM01_THEAH																		0
868864	Desulfurobacterium thermolithotrophum (strain DSM 11699 / BSA)	Bacteria; Aquificae; Aquificales; Desulfurobacteriaceae; Desulfurobacterium	1	F0S2A9_DESTD																		0
648996	Thermovibrio ammonificans (strain DSM 15698 / JCM 12110 / HB-1)	Bacteria; Aquificae; Aquificales; Desulfurobacteriaceae; Thermovibrio	1	E8T3J6_THEA1																		0
123214	Persephonella marina (strain DSM 14350 / EX-H1)	Bacteria; Aquificae; Aquificales; Hydrogenothermaceae; Persephonella	2	C0QUG9_PERMH	C0QUU0_PERMH (Plasmid pPERMA01.)																	0
204536	Sulfurihydrogenibium azorense (strain Az-Fu1 / DSM 15241 / OCM 825)	Bacteria; Aquificae; Aquificales; Hydrogenothermaceae; Sulfurihydrogenibium	1	C1DUZ9_SULAA																		0
436114	Sulfurihydrogenibium sp. (strain YO3AOP1)	Bacteria; Aquificae; Aquificales; Hydrogenothermaceae; Sulfurihydrogenibium	1	B2VA92_SULSY																		0
435590	Bacteroides vulgatus (strain ATCC 8482 / DSM 1447 / NCTC 11154)	Bacteria; Bacteroidetes; Bacteroidia; Bacteroidales; Bacteroidaceae; Bacteroides	4	A6KZ03_BACV8	A6L606_BACV8	A6L560_BACV8	A6L5Y2_BACV8															1	A6L3L0_BACV8
862962	Bacteroides fragilis (strain 638R)	Bacteria; Bacteroidetes; Bacteroidia; Bacteroidales; Bacteroidaceae; Bacteroides	2	E1WPI0_BACF6	E1WPT5_BACF6																	1	E1WLZ2_BACF6
693979	Bacteroides helcogenes (strain ATCC 35417 / DSM 20613 / JCM 6297 / P 36-108)	Bacteria; Bacteroidetes; Bacteroidia; Bacteroidales; Bacteroidaceae; Bacteroides	1	E6SVC4_BACT6																		1	E6SV65_BACT6
667015	Bacteroides salanitronis (strain DSM 18170 / JCM 13567 / BL78)	Bacteria; Bacteroidetes; Bacteroidia; Bacteroidales; Bacteroidaceae; Bacteroides	0	0																		1	F0R4L5_BACSH
272559	Bacteroides fragilis (strain ATCC 25285 / NCTC 9343)	Bacteria; Bacteroidetes; Bacteroidia; Bacteroidales; Bacteroidaceae; Bacteroides	3	Q5L869_BACFN	Q5L851_BACFN	Q5LF58_BACFN																1	Q5LGW5_BACFN
817	Bacteroides fragilis	Bacteria; Bacteroidetes; Bacteroidia; Bacteroidales; Bacteroidaceae; Bacteroides	1	ISTB1_BACFR																		1	Q64XR7_BACFR
818	Bacteroides thetaiotaomicron	Bacteria; Bacteroidetes; Bacteroidia; Bacteroidales; Bacteroidaceae; Bacteroides	0	0																		1	Q89ZW5_BACTN
709991	Odoribacter splanchnicus (strain ATCC 29572 / DSM 20712 / JCM 15291 / NCTC 10825 / 1651/6)	Bacteria; Bacteroidetes; Bacteroidia; Bacteroidales; Porphyromonadaceae; Odoribacter	0	0																		1	Odosp_2290
694427	Paludibacter propionicigenes (strain DSM 17365 / JCM 13257 / WB4)	Bacteria; Bacteroidetes; Bacteroidia; Bacteroidales; Porphyromonadaceae; Paludibacter	0	0																		1	E4T340_PALPW
435591	Parabacteroides distasonis (strain ATCC 8503 / DSM 20701 / NCTC 11152)	Bacteria; Bacteroidetes; Bacteroidia; Bacteroidales; Porphyromonadaceae; Parabacteroides	2	A6LIV3_PARD8	A6L8S5_PARD8																	1	A6L8H6_PARD8
431947	Porphyromonas gingivalis (strain ATCC 33277 / DSM 20709 / JCM 12257)	Bacteria; Bacteroidetes; Bacteroidia; Bacteroidales; Porphyromonadaceae; Porphyromonas	0	0																		1	B2RL42_PORG3
879243	Porphyromonas asaccharolytica (strain ATCC 25260 / DSM 20707 / VPI 4198)	Bacteria; Bacteroidetes; Bacteroidia; Bacteroidales; Porphyromonadaceae; Porphyromonas	0	0																		1	F4KN06_PORAD
1030843	Porphyromonas gingivalis (strain TDC60)	Bacteria; Bacteroidetes; Bacteroidia; Bacteroidales; Porphyromonadaceae; Porphyromonas	0	0																		1	F5XBW5_PORGT
242619	Porphyromonas gingivalis (strain ATCC BAA-308 / W83)	Bacteria; Bacteroidetes; Bacteroidia; Bacteroidales; Porphyromonadaceae; Porphyromonas	1	Q7MVS2_PORGI																		1	Q7MX25_PORGI
264731	Prevotella ruminicola (strain ATCC 19189 / JCM 8958 / 23)	Bacteria; Bacteroidetes; Bacteroidia; Bacteroidales; Prevotellaceae; Prevotella	2	D5ETT2_PRER2	D5ETT7_PRER2																	1	D5EW37_PRER2
553174	Prevotella melaninogenica (strain ATCC 25845 / DSM 7089 / JCM 6325 / VPI 2381 / B282)	Bacteria; Bacteroidetes; Bacteroidia; Bacteroidales; Prevotellaceae; Prevotella	0	0																		1	D9RW96_PREMB
767031	Prevotella denticola (strain F0289)	Bacteria; Bacteroidetes; Bacteroidia; Bacteroidales; Prevotellaceae; Prevotella	0	0																		1	F2KTG1_PREDF
880070	Cyclobacterium marinum (strain ATCC 25205 / DSM 745)	Bacteria; Bacteroidetes; Cytophagia; Cytophagales; Cyclobacteriaceae; Cyclobacterium	0	0																		1	Cycma_1156
269798	Cytophaga hutchinsonii (strain ATCC 33406 / NCIMB 9469)	Bacteria; Bacteroidetes; Cytophagia; Cytophagales; Cytophagaceae; Cytophaga	0	0																		1	Q11NR4_CYTH3
471854	Dyadobacter fermentans (strain ATCC 700827 / DSM 18053 / NS114)	Bacteria; Bacteroidetes; Cytophagia; Cytophagales; Cytophagaceae; Dyadobacter	0	0																		1	C6W3E8_DYAFD
649349	Leadbetterella byssophila (strain DSM 17132 / KACC 11308 / 4M15)	Bacteria; Bacteroidetes; Cytophagia; Cytophagales; Cytophagaceae; Leadbetterella	0	0																		1	E4RQ33_LEAB4
761193	Runella slithyformis (strain ATCC 29530 / DSM 19594 / LMG 11500 / NCIMB 11436 / LSU 4)	Bacteria; Bacteroidetes; Cytophagia; Cytophagales; Cytophagaceae; Runella	0	0																		1	F8EMV8_RUNSL
504472	Spirosoma linguale (strain ATCC 33905 / DSM 74 / LMG 10896)	Bacteria; Bacteroidetes; Cytophagia; Cytophagales; Cytophagaceae; Spirosoma	1	D2QC49_SPILD (Plasmid pSLIN03, and Plasmid pSLIN01.)																		1	D2QCH0_SPILD
643867	Marivirga tractuosa (strain ATCC 23168 / DSM 4126 / NBRC 15989 / NCIMB 1408 / VKM B-1430 / H-43)	Bacteria; Bacteroidetes; Cytophagia; Cytophagales; Flammeovirgaceae; Marivirga	0	0																		1	E4TNS6_MARTH
331104	Blattabacterium sp. subsp. Blattella germanica (strain Bge)	Bacteria; Bacteroidetes; Flavobacteria; Flavobacteriales; Blattabacteriaceae; Blattabacterium	0	0																		0			0.63	aerobic	mesophilic	host-associated
600809	Blattabacterium sp. subsp. Periplaneta americana (strain BPLAN)	Bacteria; Bacteroidetes; Flavobacteria; Flavobacteriales; Blattabacteriaceae; Blattabacterium	0	0																		0			0.63	aerobic	mesophilic	host-associated
641892	Sulcia muelleri (strain DMIN)	Bacteria; Bacteroidetes; Flavobacteria; Flavobacteriales; Candidatus Sulcia	0	0																		0			0.25	unknown	mesophilic	host-associated
755732	Fluviicola taffensis (strain DSM 16823 / RW262 / RW262)	Bacteria; Bacteroidetes; Flavobacteria; Flavobacteriales; Cryomorphaceae; Fluviicola	0	0																		1	F2IID1_FLUTR
531844	Flavobacteriaceae bacterium (strain 3519-10)	Bacteria; Bacteroidetes; Flavobacteria; Flavobacteriales; Flavobacteriaceae	0	0																		1	C6X0U7_FLAB3
521097	Capnocytophaga ochracea (strain ATCC 27872 / DSM 7271 / JCM 12966 / VPI 2845)	Bacteria; Bacteroidetes; Flavobacteria; Flavobacteriales; Flavobacteriaceae; Capnocytophaga	0	0																		1	C7M7L3_CAPOD
860228	Capnocytophaga canimorsus (strain 5)	Bacteria; Bacteroidetes; Flavobacteria; Flavobacteriales; Flavobacteriaceae; Capnocytophaga	0	0																		1	Ccan_13990
688270	Cellulophaga algicola (strain DSM 14237 / IC166 / ACAM 630)	Bacteria; Bacteroidetes; Flavobacteria; Flavobacteriales; Flavobacteriaceae; Cellulophaga	0	0																		1	E6XC38_CELAD
867900	Cellulophaga lytica (strain ATCC 23178 / DSM 7489 / JCM 8516 / NBRC 14961 / NCIMB 1423 / VKM B-1433 / Cy l20)	Bacteria; Bacteroidetes; Flavobacteria; Flavobacteriales; Flavobacteriaceae; Cellulophaga	0	0																		1	F0RH60_CELLC
216432	Croceibacter atlanticus (strain ATCC BAA-628 / HTCC2559 / KCTC 12090)	Bacteria; Bacteroidetes; Flavobacteria; Flavobacteriales; Flavobacteriaceae; Croceibacter	0	0																		1	A3U9N3_CROAH
376686	Flavobacterium johnsoniae (strain ATCC 17061 / DSM 2064 / UW101)	Bacteria; Bacteroidetes; Flavobacteria; Flavobacteriales; Flavobacteriaceae; Flavobacterium	0	0																		1	A5F9Z7_FLAJ1
402612	Flavobacterium psychrophilum (strain JIP02/86 / ATCC 49511)	Bacteria; Bacteroidetes; Flavobacteria; Flavobacteriales; Flavobacteriaceae; Flavobacterium	0	0																		1	A6GZG7_FLAPJ
411154	Gramella forsetii (strain KT0803)	Bacteria; Bacteroidetes; Flavobacteria; Flavobacteriales; Flavobacteriaceae; Gramella	0	0																		1	A0LZH2_GRAFK
983548	Krokinobacter sp. (strain 4H-3-7-5)	Bacteria; Bacteroidetes; Flavobacteria; Flavobacteriales; Flavobacteriaceae; Krokinobacter	0	0																		1	F4AYJ2_KROS4
983544	Lacinutrix sp. (strain 5H-3-7-4)	Bacteria; Bacteroidetes; Flavobacteria; Flavobacteriales; Flavobacteriaceae; Lacinutrix	0	0																		1	F6GEI9_LACS5
313603	Maribacter sp. (strain HTCC2170 / KCCM 42371)	Bacteria; Bacteroidetes; Flavobacteria; Flavobacteriales; Flavobacteriaceae; Maribacter	0	0																		1	A4ASS1_MARSH
693978	Riemerella anatipestifer (strain ATCC 11845 / DSM 15868 / JCM 9532 / NCTC 11014)	Bacteria; Bacteroidetes; Flavobacteria; Flavobacteriales; Flavobacteriaceae; Riemerella	0	0																		0			2.2	facultative	mesophilic	host-associated
992406	Riemerella anatipestifer (strain RA-GD)	Bacteria; Bacteroidetes; Flavobacteria; Flavobacteriales; Flavobacteriaceae; Riemerella	0	0																		0			2.2	facultative	mesophilic	host-associated
313596	Robiginitalea biformata (strain ATCC BAA-864 / HTCC2501 / KCTC 12146)	Bacteria; Bacteroidetes; Flavobacteria; Flavobacteriales; Flavobacteriaceae; Robiginitalea	0	0																		1	A4CQ14_ROBBH
865938	Weeksella virosa (strain ATCC 43766 / DSM 16922 / JCM 21250 / NBRC 16016 / NCTC 11634 / CL345/78)	Bacteria; Bacteroidetes; Flavobacteria; Flavobacteriales; Flavobacteriaceae; Weeksella	0	0																		1	F0P273_WEEVC
63186	Zobellia galactanivorans (strain DSM 12802 / CIP 106680 / NCIMB 13871 / Dsij)	Bacteria; Bacteroidetes; Flavobacteria; Flavobacteriales; Flavobacteriaceae; Zobellia	0	0																		1	G0L801_ZOBGA
655815	Zunongwangia profunda (strain DSM 18752 / CCTCC AB 206139 / SM-A87)	Bacteria; Bacteroidetes; Flavobacteria; Flavobacteriales; Flavobacteriaceae; Zunongwangia	2	D5BKV6_ZUNPS	D5BJI2_ZUNPS																	1	D5BKA8_ZUNPS
485918	Chitinophaga pinensis (strain ATCC 43595 / DSM 2588 / NCIB 11800 / UQM 2034)	Bacteria; Bacteroidetes; Sphingobacteria; Sphingobacteriales; Chitinophagaceae; Chitinophaga	2	C7PIR2_CHIPD	C7P9X0_CHIPD																	1	C7PUX7_CHIPD
518766	Rhodothermus marinus (strain ATCC 43812 / DSM 4252 / R-10)	Bacteria; Bacteroidetes; Sphingobacteria; Sphingobacteriales; Rhodothermaceae; Rhodothermus	0	0																		2	D0MGK0_RHOM4	D0MFZ2_RHOM4
761659	Salinibacter ruber (strain M8)	Bacteria; Bacteroidetes; Sphingobacteria; Sphingobacteriales; Rhodothermaceae; Salinibacter	0	0																		1	D5HCX9_SALRM
309807	Salinibacter ruber (strain DSM 13855 / M31)	Bacteria; Bacteroidetes; Sphingobacteria; Sphingobacteriales; Rhodothermaceae; Salinibacter	0	0																		1	Q2RYY7_SALRD
760192	Haliscomenobacter hydrossis (strain ATCC 27775 / DSM 1100 / LMG 10767 / O)	Bacteria; Bacteroidetes; Sphingobacteria; Sphingobacteriales; Saprospiraceae; Haliscomenobacter	1	F4KU41_HALH1																		1	F4L525_HALH1
485917	Pedobacter heparinus (strain ATCC 13125 / DSM 2366 / NCIB 9290)	Bacteria; Bacteroidetes; Sphingobacteria; Sphingobacteriales; Sphingobacteriaceae; Pedobacter	0	0																		1	C6Y0J8_PEDHD
762903	Pedobacter saltans (strain ATCC 51119 / DSM 12145 / JCM 21818 / LMG 10337 / NBRC 100064 / NCIMB 13643)	Bacteria; Bacteroidetes; Sphingobacteria; Sphingobacteriales; Sphingobacteriaceae; Pedobacter	0	0																		1	F0S682_PEDSD
743722	Sphingobacterium sp. (strain 21)	Bacteria; Bacteroidetes; Sphingobacteria; Sphingobacteriales; Sphingobacteriaceae; Sphingobacterium	4	F4C654_SPHS2	F4CAH0_SPHS2	F4C9S0_SPHS2	F4C8L2_SPHS2															1	F4C7T4_SPHS2
471472	Chlamydia trachomatis serovar L2 (strain 434/Bu / ATCC VR-902B)	Bacteria; Chlamydiae; Chlamydiales; Chlamydiaceae; Chlamydia	0	0																		1	B0B9U1_CHLT2
471473	Chlamydia trachomatis serovar L2b (strain UCH-1/proctitis)	Bacteria; Chlamydiae; Chlamydiales; Chlamydiaceae; Chlamydia	0	0																		1	B0BBH1_CHLTB
672161	Chlamydia trachomatis serovar B (strain TZ1A828/OT)	Bacteria; Chlamydiae; Chlamydiales; Chlamydiaceae; Chlamydia	0	0																		1	C4PM44_CHLTZ
580049	Chlamydia trachomatis serovar B (strain Jali20/OT)	Bacteria; Chlamydiae; Chlamydiales; Chlamydiaceae; Chlamydia	0	0																		1	C4PPJ8_CHLTJ
634464	Chlamydia trachomatis serovar E (strain Sweden2)	Bacteria; Chlamydiae; Chlamydiales; Chlamydiaceae; Chlamydia	0	0																		1	D3UU01_CHLTS
707184	Chlamydia trachomatis serovar E (strain E/150)	Bacteria; Chlamydiae; Chlamydiales; Chlamydiaceae; Chlamydia	0	0																		1	D6YCU6_CHLT5
707185	Chlamydia trachomatis serovar G (strain G/9768)	Bacteria; Chlamydiae; Chlamydiales; Chlamydiaceae; Chlamydia	0	0																		1	D6YEZ2_CHLT7
707186	Chlamydia trachomatis serovar G (strain G/11222)	Bacteria; Chlamydiae; Chlamydiales; Chlamydiaceae; Chlamydia	0	0																		1	D6YHK6_CHLT0
707187	Chlamydia trachomatis serovar G (strain G/11074)	Bacteria; Chlamydiae; Chlamydiales; Chlamydiaceae; Chlamydia	0	0																		1	D6YK83_CHLTG
707183	Chlamydia trachomatis serovar E (strain E/11023)	Bacteria; Chlamydiae; Chlamydiales; Chlamydiaceae; Chlamydia	0	0																		1	D6YPM0_CHLT1
718219	Chlamydia trachomatis serovar G (strain G/9301)	Bacteria; Chlamydiae; Chlamydiales; Chlamydiaceae; Chlamydia	0	0																		1	D6YXL9_CHLT9
759363	Chlamydia trachomatis serovar D (strain D-EC)	Bacteria; Chlamydiae; Chlamydiales; Chlamydiaceae; Chlamydia	0	0																		1	D7DD13_CHLTD
759364	Chlamydia trachomatis serovar D (strain D-LC)	Bacteria; Chlamydiae; Chlamydiales; Chlamydiaceae; Chlamydia	0	0																		1	D7DG82_CHLTL
813	Chlamydia trachomatis	Bacteria; Chlamydiae; Chlamydiales; Chlamydiaceae; Chlamydia	0	0																		1	O84194_CHLTR
315277	Chlamydia trachomatis serovar A (strain HAR-13 / ATCC VR-571B)	Bacteria; Chlamydiae; Chlamydiales; Chlamydiaceae; Chlamydia	0	0																		1	Q3KMH1_CHLTA
83560	Chlamydia muridarum	Bacteria; Chlamydiae; Chlamydiales; Chlamydiaceae; Chlamydia	0	0																		1	Q9PKK2_CHLMU
887712	Chlamydia trachomatis (strain L2c)	Bacteria; Chlamydiae; Chlamydiales; Chlamydiaceae; Chlamydia	0	0																		1	CTL2C_44
406984	Chlamydophila pneumoniae (strain LPCoLN)	Bacteria; Chlamydiae; Chlamydiales; Chlamydiaceae; Chlamydophila	0	0																		1	D1A166_CHLPP
929557	Chlamydophila psittaci (strain RD1)	Bacteria; Chlamydiae; Chlamydiales; Chlamydiaceae; Chlamydophila	0	0																		1	E5AHZ6_CHLP1
331636	Chlamydophila psittaci (strain ATCC VR-125 / 6BC)	Bacteria; Chlamydiae; Chlamydiales; Chlamydiaceae; Chlamydophila	0	0																		1	F0T437_CHLP6
331635	Chlamydophila pecorum (strain ATCC VR-628 / E58)	Bacteria; Chlamydiae; Chlamydiales; Chlamydiaceae; Chlamydophila	0	0																		1	F4DIY2_CHLPE
264202	Chlamydophila felis (strain Fe/C-56)	Bacteria; Chlamydiae; Chlamydiales; Chlamydiaceae; Chlamydophila	0	0																		1	Q254L3_CHLFF
83555	Chlamydophila abortus	Bacteria; Chlamydiae; Chlamydiales; Chlamydiaceae; Chlamydophila	0	0																		1	Q5L5Y7_CHLAB
83557	Chlamydophila caviae	Bacteria; Chlamydiae; Chlamydiales; Chlamydiaceae; Chlamydophila	0	0																		1	Q823C0_CHLCV
83558	Chlamydia pneumoniae	Bacteria; Chlamydiae; Chlamydiales; Chlamydiaceae; Chlamydophila	0	0																		1	Q9Z8R2_CHLPN
264201	Protochlamydia amoebophila (strain UWE25)	Bacteria; Chlamydiae; Chlamydiales; Parachlamydiaceae; Candidatus Protochlamydia	0	0																		1	Q6MC99_PARUW
765952	Parachlamydia acanthamoebae (strain UV7)	Bacteria; Chlamydiae; Chlamydiales; Parachlamydiaceae; Parachlamydia	0	0																		1	F8KZR8_PARAV
331113	Simkania negevensis (strain ATCC VR-1471 / Z)	Bacteria; Chlamydiae; Chlamydiales; Simkaniaceae; Simkania	0	0																		1	F8L8Y6_SIMNZ
716544	Waddlia chondrophila (strain ATCC VR-1470 / WSU 86-1044)	Bacteria; Chlamydiae; Chlamydiales; Waddliaceae; Waddlia	2	D6YT29_WADCW	D6YW68_WADCW																	1	D6YW58_WADCW
517417	Chlorobaculum parvum (strain NCIB 8327)	Bacteria; Chlorobi; Chlorobia; Chlorobiales; Chlorobiaceae; Chlorobaculum	0	0																		1	B3QQW8_CHLP8
1097	Chlorobium tepidum	Bacteria; Chlorobi; Chlorobia; Chlorobiales; Chlorobiaceae; Chlorobaculum	0	0																		1	Q8KA82_CHLTE
290317	Chlorobium phaeobacteroides (strain DSM 266)	Bacteria; Chlorobi; Chlorobia; Chlorobiales; Chlorobiaceae; Chlorobium/Pelodictyon group; Chlorobium	4	A1BGC9_CHLPD	A1BEK5_CHLPD	A1BFC5_CHLPD	A1BCG8_CHLPD															1	A1BCH4_CHLPD
290318	Prosthecochloris vibrioformis (strain DSM 265)	Bacteria; Chlorobi; Chlorobia; Chlorobiales; Chlorobiaceae; Chlorobium/Pelodictyon group; Chlorobium	0	0																		1	A4SC24_PROVI
290315	Chlorobium limicola (strain DSM 245 / NBRC 103803)	Bacteria; Chlorobi; Chlorobia; Chlorobiales; Chlorobiaceae; Chlorobium/Pelodictyon group; Chlorobium	3	0	B3EEU3_CHLL2	B3EE87_CHLL2																1	B3EDN2_CHLL2
331678	Chlorobium phaeobacteroides (strain BS1)	Bacteria; Chlorobi; Chlorobia; Chlorobiales; Chlorobiaceae; Chlorobium/Pelodictyon group; Chlorobium	2	B3EJV0_CHLPB	B3EJ93_CHLPB																	1	B3EJI2_CHLPB
340177	Chlorobium chlorochromatii (strain CaD3)	Bacteria; Chlorobi; Chlorobia; Chlorobiales; Chlorobiaceae; Chlorobium/Pelodictyon group; Chlorobium	0	0																		1	Q3AP18_CHLCH
324925	Pelodictyon phaeoclathratiforme (strain DSM 5477 / BU-1)	Bacteria; Chlorobi; Chlorobia; Chlorobiales; Chlorobiaceae; Chlorobium/Pelodictyon group; Pelodictyon	0	0																		1	B4SA97_PELPB
319225	Pelodictyon luteolum (strain DSM 273)	Bacteria; Chlorobi; Chlorobia; Chlorobiales; Chlorobiaceae; Chlorobium/Pelodictyon group; Pelodictyon	1	Q3B1U7_PELLD																		1	Q3B6Y6_PELLD
517418	Chloroherpeton thalassium (strain ATCC 35110 / GB-78)	Bacteria; Chlorobi; Chlorobia; Chlorobiales; Chlorobiaceae; Chloroherpeton	0	0																		1	B3QWU8_CHLT3
290512	Prosthecochloris aestuarii (strain DSM 271 / SK 413)	Bacteria; Chlorobi; Chlorobia; Chlorobiales; Chlorobiaceae; Prosthecochloris	0	0																		1	B4S938_PROA2
926569	Anaerolinea thermophila (strain DSM 14523 / JCM 11388 / NBRC 100420 / UNI-1)	Bacteria; Chloroflexi; Anaerolineae; Anaerolineales; Anaerolineaceae; Anaerolinea	1	E8N2B4_ANATU																		0
326427	Chloroflexus aggregans (strain MD-66 / DSM 9485)	Bacteria; Chloroflexi; Chloroflexales; Chloroflexaceae; Chloroflexus	1	B8G345_CHLAD																		0
480224	Chloroflexus aurantiacus (strain ATCC 29364 / DSM 637 / Y-400-fl)	Bacteria; Chloroflexi; Chloroflexales; Chloroflexaceae; Chloroflexus	1	B9LDN2_CHLSY																		0
324602	Chloroflexus aurantiacus (strain ATCC 29366 / DSM 635 / J-10-fl)	Bacteria; Chloroflexi; Chloroflexales; Chloroflexaceae; Chloroflexus	1	A9WB18_CHLAA																		0
383372	Roseiflexus castenholzii (strain DSM 13941 / HLO8)	Bacteria; Chloroflexi; Chloroflexales; Chloroflexaceae; Roseiflexus	1	A7NR25_ROSCS																		0
357808	Roseiflexus sp. (strain RS-1)	Bacteria; Chloroflexi; Chloroflexales; Chloroflexaceae; Roseiflexus	1	A5USF1_ROSS1																		0
243164	Dehalococcoides ethenogenes (strain 195)	Bacteria; Chloroflexi; Dehalococcoidetes; Dehalococcoides	1	Q3Z917_DEHE1																		0
216389	Dehalococcoides sp. (strain BAV1)	Bacteria; Chloroflexi; Dehalococcoidetes; Dehalococcoides	1	A5FRS7_DEHSB																		0
255470	Dehalococcoides sp. (strain CBDB1)	Bacteria; Chloroflexi; Dehalococcoidetes; Dehalococcoides	1	Q3ZZR1_DEHSC																		0
633145	Dehalococcoides sp. (strain GT)	Bacteria; Chloroflexi; Dehalococcoidetes; Dehalococcoides	1	D3SI37_DEHSG																		0
311424	Dehalococcoides sp. (strain VS)	Bacteria; Chloroflexi; Dehalococcoidetes; Dehalococcoides	1	D2BH33_DEHSV																		0
552811	Dehalogenimonas lykanthroporepellens (strain ATCC BAA-1523 / JCM 15061 / BL-DC-9)	Bacteria; Chloroflexi; Dehalococcoidetes; Dehalogenimonas	1	D8K013_DEHLB																		0
316274	Herpetosiphon aurantiacus (strain ATCC 23779 / DSM 785)	Bacteria; Chloroflexi; Herpetosiphonales; Herpetosiphonaceae; Herpetosiphon	3	A9B5B6_HERA2	A9AV94_HERA2	A9B386_HERA2																0
479434	Sphaerobacter thermophilus (strain DSM 20745 / S 6022)	Bacteria; Chloroflexi; Sphaerobacteridae; Sphaerobacterales; Sphaerobacterineae; Sphaerobacteraceae; Sphaerobacter	1	D1C465_SPHTD																		0
309801	Thermomicrobium roseum (strain ATCC 27502 / DSM 5159 / P-2)	Bacteria; Chloroflexi; Thermomicrobiales; Thermomicrobiaceae; Thermomicrobium	1	B9KYY1_THERP																		0
653733	Desulfurispirillum indicum (strain ATCC BAA-1389 / S5)	Bacteria; Chrysiogenetes; Chrysiogenales; Chrysiogenaceae; Desulfurispirillum	0	0																		1	E6W4U9_DESIS
713887	cyanobacterium UCYN-A	Bacteria; Cyanobacteria; Chroococcales	0	0																		1	D3EP22_UCYNA
329726	Acaryochloris marina (strain MBIC 11017)	Bacteria; Cyanobacteria; Chroococcales; Acaryochloris	12	A8ZKL8_ACAM1 (Plasmid pREB1.)	A8ZNG5_ACAM1 (Plasmid pREB4, and Plasmid pREB5.)	A8ZLW9_ACAM1 (Plasmid pREB2.)	A8ZQL3_ACAM1 (Plasmid pREB7.)	A8ZPB4_ACAM1 (Plasmid pREB5.)	A8ZK23_ACAM1 (Plasmid pREB3, and Plasmid pREB1.)	A8ZPU5_ACAM1 (Plasmid pREB6.)	B0C4U5_ACAM1	A8ZLR9_ACAM1 (Plasmid pREB2, Plasmid pREB4, and Plasmid pREB8.)	A8ZPB2_ACAM1 (Plasmid pREB5.)	A8ZLW3_ACAM1 (Plasmid pREB2.)	A8ZLA0_ACAM1 (Plasmid pREB2.)	A8ZMH8_ACAM1 (Plasmid pREB3.)	B0C653_ACAM1					1	B0CDY4_ACAM1
43989	Cyanothece sp. (strain ATCC 51142)	Bacteria; Cyanobacteria; Chroococcales; Cyanothece	0	0																		1	B1WUT2_CYAA5
41431	Cyanothece sp. (strain PCC 8801)	Bacteria; Cyanobacteria; Chroococcales; Cyanothece	0	0																		1	B7JUT0_CYAP8
65393	Cyanothece sp. (strain PCC 7424)	Bacteria; Cyanobacteria; Chroococcales; Cyanothece	0	0																		1	B7K9T4_CYAP7
395961	Cyanothece sp. (strain PCC 7425 / ATCC 29141)	Bacteria; Cyanobacteria; Chroococcales; Cyanothece	2	B8HYT8_CYAP4 (Plasmid pP742501.)	B8HLV3_CYAP4 (Plasmid pP742502.)																	1	B8HPD2_CYAP4
395962	Cyanothece sp. (strain PCC 8802)	Bacteria; Cyanobacteria; Chroococcales; Cyanothece	0	0																		1	C7QS95_CYAP0
497965	Cyanothece sp. (strain PCC 7822)	Bacteria; Cyanobacteria; Chroococcales; Cyanothece	0	0																		1	E0UEF6_CYAP2
449447	Microcystis aeruginosa (strain NIES-843)	Bacteria; Cyanobacteria; Chroococcales; Microcystis	0	0																		1	B0JKF9_MICAN
32051	Synechococcus sp. (strain WH7803)	Bacteria; Cyanobacteria; Chroococcales; Synechococcus	0	0																		1	A5GN03_SYNPW
316278	Synechococcus sp. (strain RCC307)	Bacteria; Cyanobacteria; Chroococcales; Synechococcus	0	0																		1	A5GRP5_SYNR3
32049	Synechococcus sp. (strain ATCC 27264 / PCC 7002 / PR-6)	Bacteria; Cyanobacteria; Chroococcales; Synechococcus	0	0																		1	B1XPJ1_SYNP2
64471	Synechococcus sp. (strain CC9311)	Bacteria; Cyanobacteria; Chroococcales; Synechococcus	0	0																		1	Q0I8B5_SYNS3
321332	Synechococcus sp. (strain JA-2-3B'a(2-13))	Bacteria; Cyanobacteria; Chroococcales; Synechococcus	0	0																		1	Q2JN85_SYNJB
321327	Synechococcus sp. (strain JA-3-3Ab)	Bacteria; Cyanobacteria; Chroococcales; Synechococcus	0	0																		1	Q2JRR5_SYNJA
1140	Synechococcus elongatus (strain PCC 7942)	Bacteria; Cyanobacteria; Chroococcales; Synechococcus	0	0																		1	Q31Q41_SYNE7
110662	Synechococcus sp. (strain CC9605)	Bacteria; Cyanobacteria; Chroococcales; Synechococcus	0	0																		1	Q3AM21_SYNSC
316279	Synechococcus sp. (strain CC9902)	Bacteria; Cyanobacteria; Chroococcales; Synechococcus	0	0																		1	Q3AWI6_SYNS9
269084	Synechococcus sp. (strain ATCC 27144 / PCC 6301 / SAUG 1402/1)	Bacteria; Cyanobacteria; Chroococcales; Synechococcus	0	0																		1	Q5N439_SYNP6
84588	Synechococcus sp. (strain WH8102)	Bacteria; Cyanobacteria; Chroococcales; Synechococcus	0	0																		1	Q7U532_SYNPX
1148	Synechocystis sp. (strain ATCC 27184 / PCC 6803 / N-1)	Bacteria; Cyanobacteria; Chroococcales; Synechocystis	0	0																		1	Q55581_SYNY3
197221	Thermosynechococcus elongatus (strain BP-1)	Bacteria; Cyanobacteria; Chroococcales; Thermosynechococcus	0	0																		1	Q8DKK7_THEEB
33072	Gloeobacter violaceus	Bacteria; Cyanobacteria; Gloeobacteria; Gloeobacterales; Gloeobacter	1	Q7NE14_GLOVI																		1	Q7NK99_GLOVI
240292	Anabaena variabilis (strain ATCC 29413 / PCC 7937)	Bacteria; Cyanobacteria; Nostocales; Nostocaceae; Anabaena	0	0																		1	Q3MGU6_ANAVT
63737	Nostoc punctiforme (strain ATCC 29133 / PCC 73102)	Bacteria; Cyanobacteria; Nostocales; Nostocaceae; Nostoc	0	0																		1	B2J6E2_NOSP7
103690	Nostoc sp. (strain PCC 7120 / UTEX 2576)	Bacteria; Cyanobacteria; Nostocales; Nostocaceae; Nostoc	0	0																		1	Q8YUK1_NOSS1
551115	Nostoc azollae (strain 0708)	Bacteria; Cyanobacteria; Nostocales; Nostocaceae; Trichormus	0	0																		1	D7E240_NOSA0
203124	Trichodesmium erythraeum (strain IMS101)	Bacteria; Cyanobacteria; Oscillatoriales; Trichodesmium	0	0																		1	Q10XD1_TRIEI
146891	Prochlorococcus marinus (strain AS9601)	Bacteria; Cyanobacteria; Prochlorophytes; Prochlorococcaceae; Prochlorococcus	0	0																		1	A2BPR4_PROMS
167542	Prochlorococcus marinus (strain MIT 9515)	Bacteria; Cyanobacteria; Prochlorophytes; Prochlorococcaceae; Prochlorococcus	0	0																		1	A2BV92_PROM5
167555	Prochlorococcus marinus (strain NATL1A)	Bacteria; Cyanobacteria; Prochlorophytes; Prochlorococcaceae; Prochlorococcus	0	0																		1	A2C0N9_PROM1
59922	Prochlorococcus marinus (strain MIT 9303)	Bacteria; Cyanobacteria; Prochlorophytes; Prochlorococcaceae; Prochlorococcus	0	0																		1	A2C7B2_PROM3
167546	Prochlorococcus marinus (strain MIT 9301)	Bacteria; Cyanobacteria; Prochlorophytes; Prochlorococcaceae; Prochlorococcus	0	0																		1	A3PBF4_PROM0
93060	Prochlorococcus marinus (strain MIT 9215)	Bacteria; Cyanobacteria; Prochlorophytes; Prochlorococcaceae; Prochlorococcus	0	0																		1	A8G3E6_PROM2
93059	Prochlorococcus marinus (strain MIT 9211)	Bacteria; Cyanobacteria; Prochlorophytes; Prochlorococcaceae; Prochlorococcus	0	0																		1	A9BE49_PROM4
74546	Prochlorococcus marinus (strain MIT 9312)	Bacteria; Cyanobacteria; Prochlorophytes; Prochlorococcaceae; Prochlorococcus	0	0																		1	Q31CA3_PROM9
59920	Prochlorococcus marinus (strain NATL2A)	Bacteria; Cyanobacteria; Prochlorophytes; Prochlorococcaceae; Prochlorococcus	0	0																		1	Q46GY7_PROMT
59919	Prochlorococcus marinus subsp. pastoris (strain CCMP1986 / MED4)	Bacteria; Cyanobacteria; Prochlorophytes; Prochlorococcaceae; Prochlorococcus	0	0																		1	Q7V2P0_PROMP
74547	Prochlorococcus marinus (strain MIT 9313)	Bacteria; Cyanobacteria; Prochlorophytes; Prochlorococcaceae; Prochlorococcus	0	0																		1	Q7V619_PROMM
167539	Prochlorococcus marinus (strain SARG / CCMP1375 / SS120)	Bacteria; Cyanobacteria; Prochlorophytes; Prochlorococcaceae; Prochlorococcus	0	0																		1	Q7VDE9_PROMA
768670	Calditerrivibrio nitroreducens (strain DSM 19672 / NBRC 101217 / Yu37-1)	Bacteria; Deferribacteres; Deferribacterales; Deferribacteraceae	0	0																		1	E4TFT9_CALNY
639282	Deferribacter desulfuricans (strain DSM 14783 / JCM 11476 / NBRC 101012 / SSM1)	Bacteria; Deferribacteres; Deferribacterales; Deferribacteraceae; Deferribacter	1	D3PB17_DEFDS																		1	D3PB03_DEFDS
522772	Denitrovibrio acetiphilus (strain DSM 12809 / N2460)	Bacteria; Deferribacteres; Deferribacterales; Deferribacteraceae; Denitrovibrio	7	D4H2L2_DENA2	D4H5C2_DENA2	D4H4V6_DENA2	D4H2I8_DENA2	D4H2K8_DENA2	D4H5C9_DENA2	D4H4N8_DENA2												1	D4H188_DENA2
717231	Flexistipes sinusarabici (strain DSM 4947 / MAS 10)	Bacteria; Deferribacteres; Deferribacterales; Deferribacteraceae; Flexistipes	5	F8E9M0_FLESM	F8E4U7_FLESM	F8E6B6_FLESM	F8E3Z5_FLESM	F8E6T8_FLESM														1	F8E5Y7_FLESM
546414	Deinococcus deserti (strain VCD115 / DSM 17065 / LMG 22923)	Bacteria; Deinococcus-Thermus; Deinococci; Deinococcales; Deinococcaceae; Deinococcus	0	0																		1	C1CW07_DEIDV
709986	Deinococcus maricopensis (strain DSM 21211 / LMG 22137 / NRRL B-23946 / LB-34)	Bacteria; Deinococcus-Thermus; Deinococci; Deinococcales; Deinococcaceae; Deinococcus	0	0																		1	E8U9S3_DEIML
693977	Deinococcus proteolyticus (strain ATCC 35074 / DSM 20540 / JCM 6276 / NBRC 101906 / NCIMB 13154 / VKM Ac-1939 / CCM 2703)	Bacteria; Deinococcus-Thermus; Deinococci; Deinococcales; Deinococcaceae; Deinococcus	0	0																		1	F0RMZ3_DEIPM
319795	Deinococcus geothermalis (strain DSM 11300)	Bacteria; Deinococcus-Thermus; Deinococci; Deinococcales; Deinococcaceae; Deinococcus	1	Q1J3G3_DEIGD (Plasmid pDSM11300.)																		1	Q1IXW8_DEIGD
1299	Deinococcus radiodurans	Bacteria; Deinococcus-Thermus; Deinococci; Deinococcales; Deinococcaceae; Deinococcus	0	0																		1	Q9RVE1_DEIRA
649638	Truepera radiovictrix (strain DSM 17093 / CIP 108686 / LMG 22925 / RQ-24)	Bacteria; Deinococcus-Thermus; Deinococci; Deinococcales; Trueperaceae; Truepera	0	0																		1	D7CXU9_TRURR
869210	Marinithermus hydrothermalis (strain DSM 14884 / JCM 11576 / T1)	Bacteria; Deinococcus-Thermus; Deinococci; Thermales; Thermaceae; Marinithermus	0	0																		1	F2NN41_MARHT
504728	Meiothermus ruber (strain ATCC 35948 / DSM 1279 / VKM B-1258 / 21)	Bacteria; Deinococcus-Thermus; Deinococci; Thermales; Thermaceae; Meiothermus	1	D3PNF5_MEIRD																		1	D3PQA6_MEIRD
526227	Meiothermus silvanus (strain ATCC 700542 / DSM 9946 / VI-R2)	Bacteria; Deinococcus-Thermus; Deinococci; Thermales; Thermaceae; Meiothermus	2	D7BAG9_MEISD	D7BB24_MEISD																	1	D7BG81_MEISD
670487	Oceanithermus profundus (strain DSM 14977 / NBRC 100410 / VKM B-2274 / 506)	Bacteria; Deinococcus-Thermus; Deinococci; Thermales; Thermaceae; Oceanithermus	0	0																		1	E4UA40_OCEP5
743525	Thermus scotoductus (strain ATCC 700910 / SA-01)	Bacteria; Deinococcus-Thermus; Deinococci; Thermales; Thermaceae; Thermus	0	0																		1	E8PJH4_THESS
762633	Thermus thermophilus (strain SG0.5JP17-16)	Bacteria; Deinococcus-Thermus; Deinococci; Thermales; Thermaceae; Thermus	0	0																		1	F6DHV7_THETG
300852	Thermus thermophilus (strain HB8 / ATCC 27634 / DSM 579)	Bacteria; Deinococcus-Thermus; Deinococci; Thermales; Thermaceae; Thermus	0	0																		1	Q5SLM8_THET8
262724	Thermus thermophilus (strain HB27 / ATCC BAA-163 / DSM 7039)	Bacteria; Deinococcus-Thermus; Deinococci; Thermales; Thermaceae; Thermus	0	0																		1	Q72GX8_THET2
309799	Dictyoglomus thermophilum (strain ATCC 35947 / DSM 3960 / H-6-12)	Bacteria; Dictyoglomi; Dictyoglomales; Dictyoglomaceae; Dictyoglomus	0	0																		1	B5YFF0_DICT6
515635	Dictyoglomus turgidum (strain Z-1310 / DSM 6724)	Bacteria; Dictyoglomi; Dictyoglomales; Dictyoglomaceae; Dictyoglomus	0	0																		1	B8E2H8_DICTD
445932	Elusimicrobium minutum (strain Pei191)	Bacteria; Elusimicrobia; Elusimicrobia (class); Elusimicrobiales; Elusimicrobiaceae; Elusimicrobium	0	0																		1	Emin_0004
471821	Uncultured termite group 1 bacterium phylotype Rs-D17	Bacteria; Elusimicrobia; environmental samples	0	0																		0	1.1		1.1	unknown	unknown	host-associated
59374	Fibrobacter succinogenes (strain ATCC 19169 / S85)	Bacteria; Fibrobacteres; Fibrobacterales; Fibrobacteraceae; Fibrobacter	0	0																		1	C9RNL6_FIBSS
562970	Bacillus tusciae (strain DSM 2912 / NBRC 15312 / T2)	Bacteria; Firmicutes; Bacillales; Alicyclobacillaceae	2	D5WUS9_BACT2	D5WV58_BACT2																	0	3.4		3.4	aerobic	thermophilic	unknown
521098	Alicyclobacillus acidocaldarius subsp. acidocaldarius (strain ATCC 27009 / DSM 446 / 104-1A)	Bacteria; Firmicutes; Bacillales; Alicyclobacillaceae; Alicyclobacillus	2	C8WSQ7_ALIAD	C8WWR0_ALIAD																	0	3.1		3.2	aerobic	thermophilic	aquatic
1048834	Alicyclobacillus acidocaldarius (strain Tc-4-1)	Bacteria; Firmicutes; Bacillales; Alicyclobacillaceae; Alicyclobacillus	4	F8ICQ8_ALIAT	F8IGT7_ALIAT	F8ILK7_ALIAT	F8IGB1_ALIAT															0	3.1		3.1	aerobic	thermophilic	aquatic
491915	Anoxybacillus flavithermus (strain DSM 21510 / WK1)	Bacteria; Firmicutes; Bacillales; Bacillaceae; Anoxybacillus	2	B7GGN7_ANOFW	B7GM83_ANOFW																	0
326423	Bacillus amyloliquefaciens (strain FZB42)	Bacteria; Firmicutes; Bacillales; Bacillaceae; Bacillus	1	A7Z7I4_BACA2																		0
545693	Bacillus megaterium (strain ATCC 12872 / QMB1551)	Bacteria; Firmicutes; Bacillales; Bacillaceae; Bacillus	1	D5DTT1_BACMQ																		0
592022	Bacillus megaterium (strain DSM 319)	Bacteria; Firmicutes; Bacillales; Bacillaceae; Bacillus	1	D5DMU7_BACMD																		0
315750	Bacillus pumilus (strain SAFR-032)	Bacteria; Firmicutes; Bacillales; Bacillaceae; Bacillus	1	A8FG36_BACP2																		0
692420	Bacillus amyloliquefaciens (strain ATCC 23350 / DSM 7 / BCRC 11601 / NBRC 15535 / NRRL B-14393)	Bacteria; Firmicutes; Bacillales; Bacillaceae; Bacillus	2	E1UMP1_BACAS	E1UMB7_BACAS																	0
649639	Bacillus cellulosilyticus (strain ATCC 21833 / DSM 2522 / FERM P-1141 / JCM 9156 / N-4)	Bacteria; Firmicutes; Bacillales; Bacillaceae; Bacillus	2	E6U0K2_BACCJ	E6TVI2_BACCJ																	0
66692	Bacillus clausii (strain KSM-K16)	Bacteria; Firmicutes; Bacillales; Bacillaceae; Bacillus	2	Q5WEH5_BACSK	Q5WE23_BACSK																	0
439292	Bacillus selenitireducens (strain ATCC 700615 / DSM 15326 / MLS10)	Bacteria; Firmicutes; Bacillales; Bacillaceae; Bacillus	2	D6XSU2_BACIE	D6XZV3_BACIE																	0
1423	Bacillus subtilis	Bacteria; Firmicutes; Bacillales; Bacillaceae; Bacillus	2	DNAI_BACSU	XKDC_BACSU																	0
720555	Bacillus atrophaeus (strain 1942)	Bacteria; Firmicutes; Bacillales; Bacillaceae; Bacillus	3	E3E1I3_BACA1	E3DWY5_BACA1	E3DWM2_BACA1																0
936156	Bacillus subtilis (strain BSn5)	Bacteria; Firmicutes; Bacillales; Bacillaceae; Bacillus	3	E8VH20_BACST	E8VC32_BACST	E8VEE9_BACST																0
655816	Bacillus subtilis subsp. spizizenii (strain ATCC 23059 / NRRL B-14472 / W23)	Bacteria; Firmicutes; Bacillales; Bacillaceae; Bacillus	3	E0TWJ7_BACPZ	E0TXZ2_BACPZ	E0U1R2_BACPZ																0
86665	Bacillus halodurans	Bacteria; Firmicutes; Bacillales; Bacillaceae; Bacillus	5	Q9K863_BACHD	Q9K5T8_BACHD	Q9K5T9_BACHD	Q9K732_BACHD	Q9K5X1_BACHD														0
279010	Bacillus licheniformis (strain DSM 13 / ATCC 14580)	Bacteria; Firmicutes; Bacillales; Bacillaceae; Bacillus	5	Q65GA2_BACLD	Q62W64_BACLD	Q65L38_BACLD	Q62RQ7_BACLD	Q65KR8_BACLD														0
398511	Bacillus pseudofirmus (strain OF4)	Bacteria; Firmicutes; Bacillales; Bacillaceae; Bacillus	6	D3FWW8_BACPE	D3G123_BACPE (Plasmid pBpOF4-01.)	D3FX46_BACPE	D3FRZ4_BACPE	D3FQU8_BACPE (Plasmid pBpOF4-02.)	D3G174_BACPE (Plasmid pBpOF4-01.)													0
405535	Bacillus cereus (strain AH820)	Bacteria; Firmicutes; Bacillales; Bacillaceae; Bacillus; Bacillus cereus group	1	B7JR85_BACC0																		0
222523	Bacillus cereus (strain ATCC 10987)	Bacteria; Firmicutes; Bacillales; Bacillaceae; Bacillus; Bacillus cereus group	1	Q72ZF9_BACC1																		0
226900	Bacillus cereus (strain ATCC 14579 / DSM 31)	Bacteria; Firmicutes; Bacillales; Bacillaceae; Bacillus; Bacillus cereus group	1	Q817H2_BACCR																		0
405532	Bacillus cereus (strain B4264)	Bacteria; Firmicutes; Bacillales; Bacillaceae; Bacillus; Bacillus cereus group	1	B7HF92_BACC4																		0
361100	Bacillus cereus (strain Q1)	Bacteria; Firmicutes; Bacillales; Bacillaceae; Bacillus; Bacillus cereus group	2	B9J078_BACCQ	B9ISY8_BACCQ (Plasmid pBc239.)																	0
637380	Bacillus cereus var. anthracis (strain CI)	Bacteria; Firmicutes; Bacillales; Bacillaceae; Bacillus; Bacillus cereus group	1	D8GY93_BACAI																		0
412694	Bacillus thuringiensis (strain Al Hakam)	Bacteria; Firmicutes; Bacillales; Bacillaceae; Bacillus; Bacillus cereus group	1	A0RJH7_BACAH																		0
714359	Bacillus thuringiensis (strain BMB171)	Bacteria; Firmicutes; Bacillales; Bacillaceae; Bacillus; Bacillus cereus group	1	D5TJW5_BACT1																		0
180856	Bacillus thuringiensis subsp. konkukian	Bacteria; Firmicutes; Bacillales; Bacillaceae; Bacillus; Bacillus cereus group	1	Q6HCV2_BACHK																		0
405531	Bacillus cereus (strain G9842)	Bacteria; Firmicutes; Bacillales; Bacillaceae; Bacillus; Bacillus cereus group	2	B7IJX6_BACC2	B7IZE5_BACC2 (Plasmid pG9842_209.)																	0
288681	Bacillus cereus (strain ZK / E33L)	Bacteria; Firmicutes; Bacillales; Bacillaceae; Bacillus; Bacillus cereus group	2	Q633L8_BACCZ	Q636Y5_BACCZ																	0
572264	Bacillus cereus (strain 03BB102)	Bacteria; Firmicutes; Bacillales; Bacillaceae; Bacillus; Bacillus cereus group	3	C1EUS2_BACC3	C1ENG5_BACC3	C1EQA2_BACC3																0
405534	Bacillus cereus (strain AH187)	Bacteria; Firmicutes; Bacillales; Bacillaceae; Bacillus; Bacillus cereus group	3	B7HRL7_BACC7	B7HM91_BACC7	B7I0Q7_BACC7 (Plasmid pAH187_270.)																0
315730	Bacillus weihenstephanensis (strain KBAB4)	Bacteria; Firmicutes; Bacillales; Bacillaceae; Bacillus; Bacillus cereus group	3	A9VJP1_BACWK	A9VVQ4_BACWK (Plasmid pBWB404.)	A9VQX8_BACWK																0
592021	Bacillus anthracis (strain A0248)	Bacteria; Firmicutes; Bacillales; Bacillaceae; Bacillus; Bacillus cereus group	4	C3PAG7_BACAA	C3PCQ9_BACAA	C3P6E7_BACAA	C3P4W2_BACAA															0
568206	Bacillus anthracis (strain CDC 684 / NRRL 3495)	Bacteria; Firmicutes; Bacillales; Bacillaceae; Bacillus; Bacillus cereus group	4	C3L8V6_BACAC	C3L694_BACAC	C3LHI8_BACAC	C3L8B2_BACAC															0
315749	Bacillus cereus subsp. cytotoxis (strain NVH 391-98)	Bacteria; Firmicutes; Bacillales; Bacillaceae; Bacillus; Bacillus cereus group	4	A7GTM5_BACCN	A7GQK8_BACCN	A7GRU1_BACCN	A7GST1_BACCN															0
930170	Bacillus thuringiensis subsp. finitimus (strain YBT-020)	Bacteria; Firmicutes; Bacillales; Bacillaceae; Bacillus; Bacillus cereus group	4	F0PJF8_BACT0	F0PNW1_BACT0	F0PZM4_BACT0 (Plasmid pBMB26.)	F0PN70_BACT0															0
1392	Bacillus anthracis	Bacteria; Firmicutes; Bacillales; Bacillaceae; Bacillus; Bacillus cereus group	5	Q81L12_BACAN	D1MPV8_BACAN	Q81XV0_BACAN	Q81W62_BACAN	Q81Z35_BACAN														0
691437	Geobacillus sp. (strain C56-T3)	Bacteria; Firmicutes; Bacillales; Bacillaceae; Geobacillus	1	D7D231_GEOSC																		0
471223	Geobacillus sp. (strain WCH70)	Bacteria; Firmicutes; Bacillales; Bacillaceae; Geobacillus	1	C5D641_GEOSW																		0
1462	Geobacillus kaustophilus	Bacteria; Firmicutes; Bacillales; Bacillaceae; Geobacillus	2	Q5KWD0_GEOKA	Q5L1W1_GEOKA																	0
420246	Geobacillus thermodenitrificans (strain NG80-2)	Bacteria; Firmicutes; Bacillales; Bacillaceae; Geobacillus	2	A4IRN6_GEOTN	A4IU15_GEOTN (Plasmid pLW1071.)																	0
581103	Geobacillus sp. (strain Y4.1MC1)	Bacteria; Firmicutes; Bacillales; Bacillaceae; Geobacillus	5	E3IF62_GEOS0	E3IC31_GEOS0	E3IAC0_GEOS0	E3IHK0_GEOS0	E3I9C4_GEOS0														0
550542	Geobacillus sp. (strain Y412MC52)	Bacteria; Firmicutes; Bacillales; Bacillaceae; Geobacillus	5	E8SSG4_GEOS2	E8SVC4_GEOS2	E8STU2_GEOS2	E8SZ70_GEOS2	E8SV00_GEOS2														0
544556	Geobacillus sp. (strain Y412MC61)	Bacteria; Firmicutes; Bacillales; Bacillaceae; Geobacillus	5	C9RTY5_GEOSY	C9RZT5_GEOSY	C9RUL1_GEOSY	C9S1B6_GEOSY	C9RT76_GEOSY														0
444177	Lysinibacillus sphaericus (strain C3-41)	Bacteria; Firmicutes; Bacillales; Bacillaceae; Lysinibacillus	1	B1HWD2_LYSSC																		0
221109	Oceanobacillus iheyensis (strain DSM 14371 / JCM 11309 / KCTC 3954 / HTE831)	Bacteria; Firmicutes; Bacillales; Bacillaceae; Oceanobacillus	1	Q8CXB0_OCEIH																		0
262543	Exiguobacterium sibiricum (strain DSM 17290 / JCM 13490 / 255-15)	Bacteria; Firmicutes; Bacillales; Bacillales Family XII. Incertae Sedis; Exiguobacterium	1	B1YK93_EXIS2																		0
360911	Exiguobacterium sp. (strain ATCC BAA-1283 / AT1b)	Bacteria; Firmicutes; Bacillales; Bacillales Family XII. Incertae Sedis; Exiguobacterium	1	C4L462_EXISA																		0
1642	Listeria innocua	Bacteria; Firmicutes; Bacillales; Listeriaceae; Listeria	2	Q92BF4_LISIN	Q926Q1_LISIN (Plasmid pLI100.)																	0
1639	Listeria monocytogenes	Bacteria; Firmicutes; Bacillales; Listeriaceae; Listeria	1	Q8Y6X1_LISMO																		0
653938	Listeria monocytogenes serotype 1/2a (strain 08-5578)	Bacteria; Firmicutes; Bacillales; Listeriaceae; Listeria	1	D2P2J0_LISM1																		0
637381	Listeria monocytogenes serotype 1/2a (strain 08-5923)	Bacteria; Firmicutes; Bacillales; Listeriaceae; Listeria	1	D2P5C6_LISM2																		0
552536	Listeria monocytogenes serotype 4a (strain HCC23)	Bacteria; Firmicutes; Bacillales; Listeriaceae; Listeria	1	B8DHI8_LISMH																		0
1030009	Listeria monocytogenes serotype 4a (strain M7)	Bacteria; Firmicutes; Bacillales; Listeriaceae; Listeria	1	F8BB56_LISMM																		0
568819	Listeria monocytogenes serotype 4b (strain Clip81459)	Bacteria; Firmicutes; Bacillales; Listeriaceae; Listeria	1	C1KVK7_LISMC																		0
265669	Listeria monocytogenes serotype 4b (strain F2365)	Bacteria; Firmicutes; Bacillales; Listeriaceae; Listeria	1	Q71ZA7_LISMF																		0
563174	Listeria monocytogenes serotype 4c (strain L99)	Bacteria; Firmicutes; Bacillales; Listeriaceae; Listeria	1	E1UGR8_LISML																		0
683837	Listeria seeligeri serovar 1/2b (strain ATCC 35967 / DSM 20751 / CIP 100100 / SLCC 3954)	Bacteria; Firmicutes; Bacillales; Listeriaceae; Listeria	1	D3UNE3_LISSS																		0
458233	Macrococcus caseolyticus (strain JCSC5402)	Bacteria; Firmicutes; Bacillales; Macrococcus	2	B9E787_MACCJ	B9EBP6_MACCJ																	0
358681	Brevibacillus brevis (strain 47 / JCM 6285 / NBRC 100599)	Bacteria; Firmicutes; Bacillales; Paenibacillaceae; Brevibacillus	2	C0Z7Z7_BREBN	C0Z717_BREBN																	0
481743	Geobacillus sp. (strain Y412MC10)	Bacteria; Firmicutes; Bacillales; Paenibacillaceae; Paenibacillus	1	D3EHI3_GEOS4																		0
1036673	Paenibacillus mucilaginosus (strain KNP414)	Bacteria; Firmicutes; Bacillales; Paenibacillaceae; Paenibacillus	1	F8FHH9_PAEMK																		0
886882	Paenibacillus polymyxa (strain SC2)	Bacteria; Firmicutes; Bacillales; Paenibacillaceae; Paenibacillus	1	E3E6P9_PAEPS																		0
324057	Paenibacillus sp. (strain JDR-2)	Bacteria; Firmicutes; Bacillales; Paenibacillaceae; Paenibacillus	1	C6CZR8_PAESJ																		0
349520	Paenibacillus polymyxa (strain E681)	Bacteria; Firmicutes; Bacillales; Paenibacillaceae; Paenibacillus	2	E0RBW6_PAEP6	E0RGG4_PAEP6																	0
1002809	Solibacillus silvestris (strain StLB046)	Bacteria; Firmicutes; Bacillales; Planococcaceae; Solibacillus	1	F2F900_SOLSS																		0
273036	Staphylococcus aureus (strain bovine RF122 / ET3-1)	Bacteria; Firmicutes; Bacillales; Staphylococcus	1	Q2YTA6_STAAB																		0
93062	Staphylococcus aureus (strain COL)	Bacteria; Firmicutes; Bacillales; Staphylococcus	1	Q5HF89_STAAC																		0
889933	Staphylococcus aureus (strain ECT-R 2)	Bacteria; Firmicutes; Bacillales; Staphylococcus	1	E5R739_STAAG																		0
869816	Staphylococcus aureus (strain JKD6159)	Bacteria; Firmicutes; Bacillales; Staphylococcus	1	D9RHX0_STAAJ																		0
282458	Staphylococcus aureus (strain MRSA252)	Bacteria; Firmicutes; Bacillales; Staphylococcus	1	Q6GG22_STAAR																		0
282459	Staphylococcus aureus (strain MSSA476)	Bacteria; Firmicutes; Bacillales; Staphylococcus	1	Q6G8P2_STAAS																		0
196620	Staphylococcus aureus (strain MW2)	Bacteria; Firmicutes; Bacillales; Staphylococcus	1	Q8NW67_STAAW																		0
158879	Staphylococcus aureus (strain N315)	Bacteria; Firmicutes; Bacillales; Staphylococcus	1	Q7A568_STAAN																		0
451516	Staphylococcus aureus (strain USA300 / TCH1516)	Bacteria; Firmicutes; Bacillales; Staphylococcus	1	A8Z2K0_STAAT																		0
367830	Staphylococcus aureus (strain USA300)	Bacteria; Firmicutes; Bacillales; Staphylococcus	1	Q2FG53_STAA3																		0
176280	Staphylococcus epidermidis (strain ATCC 12228)	Bacteria; Firmicutes; Bacillales; Staphylococcus	1	Q8CNY2_STAES																		0
176279	Staphylococcus epidermidis (strain ATCC 35984 / RP62A)	Bacteria; Firmicutes; Bacillales; Staphylococcus	1	Q5HNM0_STAEQ																		0
698737	Staphylococcus lugdunensis (strain HKU09-01)	Bacteria; Firmicutes; Bacillales; Staphylococcus	1	D3QC84_STALH																		0
342451	Staphylococcus saprophyticus subsp. saprophyticus (strain ATCC 15305 / DSM 20229)	Bacteria; Firmicutes; Bacillales; Staphylococcus	1	Q49YB5_STAS1																		0
359787	Staphylococcus aureus (strain JH1)	Bacteria; Firmicutes; Bacillales; Staphylococcus	2	A6U2F1_STAA2	A6TZX3_STAA2																	0
359786	Staphylococcus aureus (strain JH9)	Bacteria; Firmicutes; Bacillales; Staphylococcus	2	A5ITK8_STAA9	A5IR46_STAA9																	0
546342	Staphylococcus aureus (strain JKD6008)	Bacteria; Firmicutes; Bacillales; Staphylococcus	2	D9RL65_STAAK	D9RKF7_STAAK																	0
93061	Staphylococcus aureus (strain NCTC 8325)	Bacteria; Firmicutes; Bacillales; Staphylococcus	2	Q2FXP5_STAA8	Q2FWR4_STAA8																	0
426430	Staphylococcus aureus (strain Newman)	Bacteria; Firmicutes; Bacillales; Staphylococcus	2	A6QHL7_STAAE	A6QDW6_STAAE																	0
548473	Staphylococcus aureus (strain TCH60)	Bacteria; Firmicutes; Bacillales; Staphylococcus	2	E5QU40_STAAH	E5QWT0_STAAH																	0
663951	Staphylococcus aureus (strain TW20 / 0582)	Bacteria; Firmicutes; Bacillales; Staphylococcus	2	D1GMU3_STAA0	D1GNI3_STAA0																	0
685039	Staphylococcus aureus subsp. aureus (strain ED133)	Bacteria; Firmicutes; Bacillales; Staphylococcus	2	D8HBZ2_STAAF	D8HAZ5_STAAF																	0
396513	Staphylococcus carnosus (strain TM300)	Bacteria; Firmicutes; Bacillales; Staphylococcus	2	B9DNB8_STACT	B9DJE9_STACT																	0
279808	Staphylococcus haemolyticus (strain JCSC1435)	Bacteria; Firmicutes; Bacillales; Staphylococcus	2	Q4L725_STAHJ	Q4L3U0_STAHJ																	0
1034809	Staphylococcus lugdunensis (strain N920143)	Bacteria; Firmicutes; Bacillales; Staphylococcus	2	F8KIS8_STALN	F8KMT4_STALN																	0
984892	Staphylococcus pseudintermedius (strain ED99)	Bacteria; Firmicutes; Bacillales; Staphylococcus	2	F0P3M0_STAPE	F0P7S9_STAPE																	0
703339	Staphylococcus aureus (strain 04-02981)	Bacteria; Firmicutes; Bacillales; Staphylococcus	3	D3EX81_STAA4	D3EYN7_STAA4	D3EUW1_STAA4																0
681288	Staphylococcus aureus (strain ED98)	Bacteria; Firmicutes; Bacillales; Staphylococcus	3	D0K5Q5_STAAD	D0K3E6_STAAD	D0K7L3_STAAD																0
523796	Staphylococcus aureus (strain MRSA ST398 / isolate S0385)	Bacteria; Firmicutes; Bacillales; Staphylococcus	3	D2N814_STAA5	D2N6U2_STAA5	D2N3D0_STAA5																0
418127	Staphylococcus aureus (strain Mu3 / ATCC 700698)	Bacteria; Firmicutes; Bacillales; Staphylococcus	3	A7X3A7_STAA1	A7X058_STAA1	A7X5A6_STAA1																0
158878	Staphylococcus aureus (strain Mu50 / ATCC 700699)	Bacteria; Firmicutes; Bacillales; Staphylococcus	3	Q99TH8_STAAM	Q99S57_STAAM	Q932A3_STAAM																0
937773	Staphylococcus pseudintermedius (strain HKU10-03)	Bacteria; Firmicutes; Bacillales; Staphylococcus	3	E8SIU1_STAPH	E8SHY4_STAPH	E8SDV0_STAPH																0
699246	Clostridiales genomosp. BVAB3 (strain UPII9-5)	Bacteria; Firmicutes; Clostridia; Clostridiales	1	D3R182_CLOB3																		0
350688	Alkaliphilus oremlandii (strain OhILAs)	Bacteria; Firmicutes; Clostridia; Clostridiales; Clostridiaceae; Alkaliphilus	4	A8MKJ4_ALKOO	A8MGQ7_ALKOO	A8MMC4_ALKOO	A8MIY9_ALKOO															0
293826	Alkaliphilus metalliredigens (strain QYMF)	Bacteria; Firmicutes; Clostridia; Clostridiales; Clostridiaceae; Alkaliphilus	6	A6TXB2_ALKMQ	A6TP11_ALKMQ	A6TUY9_ALKMQ	A6TQ10_ALKMQ	A6TRD5_ALKMQ	A6TM42_ALKMQ													0
1029718	Arthromitus sp. (strain SFB-mouse-Japan)	Bacteria; Firmicutes; Clostridia; Clostridiales; Clostridiaceae; Candidatus Arthromitus	0	SFBM_1499																		0
508767	Clostridium botulinum (strain Alaska E43 / Type E3)	Bacteria; Firmicutes; Clostridia; Clostridiales; Clostridiaceae; Clostridium	1	B2V1S1_CLOBA																		0
508765	Clostridium botulinum (strain Eklund 17B / Type B)	Bacteria; Firmicutes; Clostridia; Clostridiales; Clostridiaceae; Clostridium	1	B2TRD9_CLOBB																		0
394503	Clostridium cellulolyticum (strain ATCC 35319 / DSM 5812 / JCM 6584 / H10)	Bacteria; Firmicutes; Clostridia; Clostridiales; Clostridiaceae; Clostridium	1	B8I3V2_CLOCE																		0
573061	Clostridium cellulovorans (strain ATCC 35296 / DSM 3052 / OCM 3 / 743B)	Bacteria; Firmicutes; Clostridia; Clostridiales; Clostridiaceae; Clostridium	1	D9SPA2_CLOC7																		0
645462	Clostridium difficile (strain CD196)	Bacteria; Firmicutes; Clostridia; Clostridiales; Clostridiaceae; Clostridium	1	C9XSV5_CLODC																		0
431943	Clostridium kluyveri (strain ATCC 8527 / DSM 555 / NCIMB 10680)	Bacteria; Firmicutes; Clostridia; Clostridiales; Clostridiaceae; Clostridium	1	A5N4D7_CLOK5																		0
583346	Clostridium kluyveri (strain NBRC 12016)	Bacteria; Firmicutes; Clostridia; Clostridiales; Clostridiaceae; Clostridium	1	B9DY00_CLOK1																		0
386415	Clostridium novyi (strain NT)	Bacteria; Firmicutes; Clostridia; Clostridiales; Clostridiaceae; Clostridium	1	A0PXB2_CLONN																		0
1502	Clostridium perfringens	Bacteria; Firmicutes; Clostridia; Clostridiales; Clostridiaceae; Clostridium	1	Q8XH72_CLOPE																		0
195103	Clostridium perfringens (strain ATCC 13124 / NCTC 8237 / Type A)	Bacteria; Firmicutes; Clostridia; Clostridiales; Clostridiaceae; Clostridium	1	Q0TM36_CLOP1																		0
289380	Clostridium perfringens (strain SM101 / Type A)	Bacteria; Firmicutes; Clostridia; Clostridiales; Clostridiaceae; Clostridium	1	Q0SPT7_CLOPS																		0
357809	Clostridium phytofermentans (strain ATCC 700394 / DSM 18823 / ISDg)	Bacteria; Firmicutes; Clostridia; Clostridiales; Clostridiaceae; Clostridium	1	A9KQI6_CLOPH																		0
1513	Clostridium tetani	Bacteria; Firmicutes; Clostridia; Clostridiales; Clostridiaceae; Clostridium	1	Q899P7_CLOTE																		0
1488	Clostridium acetobutylicum	Bacteria; Firmicutes; Clostridia; Clostridiales; Clostridiaceae; Clostridium	2	Q97D92_CLOAB	Q97HS5_CLOAB																	0
863638	Clostridium acetobutylicum (strain EA 2018)	Bacteria; Firmicutes; Clostridia; Clostridiales; Clostridiaceae; Clostridium	2	F0KBI0_CLOAE	F0K7V8_CLOAE																	0
272563	Clostridium difficile (strain 630)	Bacteria; Firmicutes; Clostridia; Clostridiales; Clostridiaceae; Clostridium	2	Q181Q5_CLOD6	Q188J2_CLOD6																	0
645463	Clostridium difficile (strain R20291)	Bacteria; Firmicutes; Clostridia; Clostridiales; Clostridiaceae; Clostridium	2	C9YSE5_CLODR	C9YMF7_CLODR																	0
748727	Clostridium ljungdahlii (strain ATCC 55383 / DSM 13528 / PETC)	Bacteria; Firmicutes; Clostridia; Clostridiales; Clostridiaceae; Clostridium	2	D8GJE4_CLOLD	D8GQD3_CLOLD																	0
610130	Clostridium saccharolyticum (strain ATCC 35040 / DSM 2544 / NRCC 2533 / WM1)	Bacteria; Firmicutes; Clostridia; Clostridiales; Clostridiaceae; Clostridium	2	D9R0V7_CLOSW	D9QZL9_CLOSW																	0
1042156	Clostridium sp. (strain SY8519)	Bacteria; Firmicutes; Clostridia; Clostridiales; Clostridiaceae; Clostridium	2	F7V300_CLOSS	F7V2J7_CLOSS																	0
637887	Clostridium thermocellum (strain DSM 1313 / LMG 6656 / LQ8)	Bacteria; Firmicutes; Clostridia; Clostridiales; Clostridiaceae; Clostridium	2	E6URJ9_CLOTL	E6UTH0_CLOTL																	0
758678	Clostridium botulinum (strain 230613 / Type F)	Bacteria; Firmicutes; Clostridia; Clostridiales; Clostridiaceae; Clostridium	3	D5VZ79_CLOB2	D5VVJ2_CLOB2	D5W1E6_CLOB2																0
941968	Clostridium botulinum (strain H04402 065 / Type A5)	Bacteria; Firmicutes; Clostridia; Clostridiales; Clostridiaceae; Clostridium	3	E8ZRC4_CLOB0	E8ZRU7_CLOB0	E8ZR29_CLOB0																0
441772	Clostridium botulinum (strain Langeland / NCTC 10281 / Type F)	Bacteria; Firmicutes; Clostridia; Clostridiales; Clostridiaceae; Clostridium	3	A7GJK4_CLOBL	A7GHQ8_CLOBL	A7GFQ9_CLOBL																0
441770	Clostridium botulinum (strain ATCC 19397 / Type A)	Bacteria; Firmicutes; Clostridia; Clostridiales; Clostridiaceae; Clostridium	4	A7FPN1_CLOB1	A7FXS5_CLOB1	A7FXZ3_CLOB1	A7FVW7_CLOB1															0
536232	Clostridium botulinum (strain Kyoto / Type A2)	Bacteria; Firmicutes; Clostridia; Clostridiales; Clostridiaceae; Clostridium	4	C1FNL2_CLOBJ	C1FKD1_CLOBJ	C1FRX4_CLOBJ	C1FRC8_CLOBJ															0
498214	Clostridium botulinum (strain Loch Maree / Type A3)	Bacteria; Firmicutes; Clostridia; Clostridiales; Clostridiaceae; Clostridium	4	B1KU79_CLOBM	B1L325_CLOBM (Plasmid pCLK.)	B1L082_CLOBM	B1KWI2_CLOBM															0
498213	Clostridium botulinum (strain Okra / Type B1)	Bacteria; Firmicutes; Clostridia; Clostridiales; Clostridiaceae; Clostridium	4	B1IHN6_CLOBK	B1IJ45_CLOBK	B1II24_CLOBK	B1IM41_CLOBK															0
499177	Clostridium sticklandii (strain ATCC 12662 / DSM 519 / JCM 1433 / NCIB 10654)	Bacteria; Firmicutes; Clostridia; Clostridiales; Clostridiaceae; Clostridium	5	E3PVX1_CLOSD	E3PWX9_CLOSD	E3PR70_CLOSD	E3PR73_CLOSD	E3PWX8_CLOSD														0
290402	Clostridium beijerinckii (strain ATCC 51743 / NCIMB 8052)	Bacteria; Firmicutes; Clostridia; Clostridiales; Clostridiaceae; Clostridium	6	A6LVQ0_CLOB8	A6LVK4_CLOB8	A6LYA0_CLOB8	A6LZR9_CLOB8	A6M1B8_CLOB8	A6M3J5_CLOB8													0
203119	Clostridium thermocellum (strain ATCC 27405 / DSM 1237)	Bacteria; Firmicutes; Clostridia; Clostridiales; Clostridiaceae; Clostridium	6	A3DI41_CLOTH	A3DDM8_CLOTH	A3DGZ2_CLOTH	A3DJM1_CLOTH	A3DI90_CLOTH	A3DJ20_CLOTH													0
515621	Clostridium botulinum (strain 657 / Type Ba4)	Bacteria; Firmicutes; Clostridia; Clostridiales; Clostridiaceae; Clostridium	7	C3KWG2_CLOB6	C3L3Q1_CLOB6	C3KZW2_CLOB6	C3KU14_CLOB6	C3KWT6_CLOB6	C3KSL2_CLOB6 (Plasmid pCLJ.)	C3KZQ8_CLOB6												0
441771	Clostridium botulinum (strain Hall / ATCC 3502 / NCTC 13319 / Type A)	Bacteria; Firmicutes; Clostridia; Clostridiales; Clostridiaceae; Clostridium	7	A5I7Y3_CLOBH	A5I479_CLOBH	A7G7K5_CLOBH	A5I2G3_CLOBH	A7G5L8_CLOBH	A5I6C2_CLOBH	A5I4F2_CLOBH												0
515620	Eubacterium eligens (strain ATCC 27750 / VPI C15-48)	Bacteria; Firmicutes; Clostridia; Clostridiales; Eubacteriaceae; Eubacterium	1	C4Z4M1_EUBE2																		0
903814	Eubacterium limosum (strain KIST612)	Bacteria; Firmicutes; Clostridia; Clostridiales; Eubacteriaceae; Eubacterium	2	E3GHL2_EUBLK	E3GLJ8_EUBLK																	0
515619	Eubacterium rectale (strain ATCC 33656 / VPI 0990)	Bacteria; Firmicutes; Clostridia; Clostridiales; Eubacteriaceae; Eubacterium	5	C4ZBU9_EUBR3	C4ZE67_EUBR3	C4ZCC4_EUBR3	C4ZE43_EUBR3	C4ZDH3_EUBR3														0
498761	Heliobacterium modesticaldum (strain ATCC 51547 / Ice1)	Bacteria; Firmicutes; Clostridia; Clostridiales; Heliobacteriaceae; Heliobacterium	2	B0TA69_HELMI	B0THI0_HELMI																	0
515622	Butyrivibrio proteoclasticus (strain ATCC 51982 / DSM 14932 / B316)	Bacteria; Firmicutes; Clostridia; Clostridiales; Lachnospiraceae; Butyrivibrio	3	E0RYF4_BUTPB	E0S503_BUTPB (Plasmid pCY186.)	E0S322_BUTPB																0
477974	Desulforudis audaxviator (strain MP104C)	Bacteria; Firmicutes; Clostridia; Clostridiales; Peptococcaceae; Candidatus Desulforudis	1	B1I351_DESAP																		0
272564	Desulfitobacterium hafniense (strain DCB-2 / DSM 10664)	Bacteria; Firmicutes; Clostridia; Clostridiales; Peptococcaceae; Desulfitobacterium	1	B8FX90_DESHD																		0
138119	Desulfitobacterium hafniense (strain Y51)	Bacteria; Firmicutes; Clostridia; Clostridiales; Peptococcaceae; Desulfitobacterium	4	Q24X14_DESHY	Q24ZD7_DESHY	Q24SB0_DESHY	Q24ZB7_DESHY															0
696281	Desulfotomaculum ruminis (strain ATCC 23193 / DSM 2154 / NCIB 8452 / DL)	Bacteria; Firmicutes; Clostridia; Clostridiales; Peptococcaceae; Desulfotomaculum	2	F6DU29_DESRL	F6DTH6_DESRL																	0
760568	Desulfotomaculum kuznetsovii (strain DSM 6115 / VKM B-1805 / 17)	Bacteria; Firmicutes; Clostridia; Clostridiales; Peptococcaceae; Desulfotomaculum	4	F6CHV7_DESK7	F6CGZ2_DESK7	F6CJX1_DESK7	F6CKE0_DESK7															0
868595	Desulfotomaculum carboxydivorans (strain DSM 14880 / VKM B-2319 / CO-1-SRB)	Bacteria; Firmicutes; Clostridia; Clostridiales; Peptococcaceae; Desulfotomaculum	5	F6B772_DESCC	F6B498_DESCC	F6B6C9_DESCC	F6B8W9_DESCC	F6B3J0_DESCC														0
349161	Desulfotomaculum reducens (strain MI-1)	Bacteria; Firmicutes; Clostridia; Clostridiales; Peptococcaceae; Desulfotomaculum	5	A4J627_DESRM	A4J970_DESRM	A4J1U5_DESRM	A4J198_DESRM	A4J195_DESRM														0
485916	Desulfotomaculum acetoxidans (strain ATCC 49208 / DSM 771 / VKM B-1644)	Bacteria; Firmicutes; Clostridia; Clostridiales; Peptococcaceae; Desulfotomaculum	8	C8W682_DESAS	C8W4Y5_DESAS	C8VZQ9_DESAS	C8W5X5_DESAS	C8VZQ8_DESAS	C8VZE2_DESAS	C8VXQ5_DESAS	C8VXL3_DESAS											0
370438	Pelotomaculum thermopropionicum (strain DSM 13744 / JCM 10971 / SI)	Bacteria; Firmicutes; Clostridia; Clostridiales; Peptococcaceae; Pelotomaculum	5	A5D3I4_PELTS	A5D209_PELTS	A5CZL0_PELTS	A5CZT7_PELTS	A5D083_PELTS														0
645991	Syntrophobotulus glycolicus (strain DSM 8271 / FlGlyR)	Bacteria; Firmicutes; Clostridia; Clostridiales; Peptococcaceae; Syntrophobotulus	3	F0SZK2_SYNGF	F0SWX9_SYNGF	F0SV43_SYNGF																0
635013	Thermincola potens (strain JR)	Bacteria; Firmicutes; Clostridia; Clostridiales; Peptococcaceae; Thermincola	1	D5XFK3_THEPJ																		0
546269	Filifactor alocis (strain ATCC 35896 / D40 B5)	Bacteria; Firmicutes; Clostridia; Clostridiales; Peptostreptococcaceae; Filifactor	2	D6GTZ6_FILAD	D6GRF0_FILAD																	0
663278	Ethanoligenens harbinense (strain DSM 18485 / JCM 12961 / CGMCC 1.5033 / YUAN-3)	Bacteria; Firmicutes; Clostridia; Clostridiales; Ruminococcaceae; Ethanoligenens	9	E6U421_ETHHY	E6U937_ETHHY	E6U5J7_ETHHY	E6UA31_ETHHY	E6U3E8_ETHHY	E6U6C7_ETHHY	E6U3V1_ETHHY	E6U942_ETHHY	E6U3T5_ETHHY										0
697329	Ruminococcus albus (strain ATCC 27210 / DSM 20455 / JCM 14654 / NCDO 2250 / 7)	Bacteria; Firmicutes; Clostridia; Clostridiales; Ruminococcaceae; Ruminococcus	7	E6UAA0_RUMA7	E6UIR3_RUMA7	E6UKN5_RUMA7 (Plasmid pRUMAL02.)	E6UKS0_RUMA7 (Plasmid pRUMAL02.)	E6UKL4_RUMA7 (Plasmid pRUMAL02.)	E6UJN5_RUMA7 (Plasmid pRUMAL01.)	E6UKN2_RUMA7 (Plasmid pRUMAL02.)												0
335541	Syntrophomonas wolfei subsp. wolfei (strain Goettingen)	Bacteria; Firmicutes; Clostridia; Clostridiales; Syntrophomonadaceae; Syntrophomonas	3	Q0AUU7_SYNWW	Q0AYZ8_SYNWW	Q0AUU4_SYNWW																0		3.1	2.9	anaerobic	unknown	multiple
643648	Syntrophothermus lipocalidus (strain DSM 12680 / TGB-C1)	Bacteria; Firmicutes; Clostridia; Clostridiales; Syntrophomonadaceae; Syntrophothermus	2	D7CNT2_SYNLT	D7CPE0_SYNLT																	0		2.4	2.4	anaerobic	thermophilic	specialized
572479	Halanaerobium praevalens (strain ATCC 33744 / DSM 2228 / GSL)	Bacteria; Firmicutes; Clostridia; Halanaerobiales; Halanaerobiaceae; Halanaerobium	1	E3DS57_HALPG																		0
656519	Halanaerobium sp. (strain sapolanicus)	Bacteria; Firmicutes; Clostridia; Halanaerobiales; Halanaerobiaceae; Halanaerobium	3	E4RL73_HALSL	E4RNN8_HALSL	E4RLY4_HALSL																0
373903	Halothermothrix orenii (strain H 168 / OCM 544 / DSM 9562)	Bacteria; Firmicutes; Clostridia; Halanaerobiales; Halanaerobiaceae; Halothermothrix	1	B8D1A6_HALOH																		0
574087	Acetohalobium arabaticum (strain ATCC 49924 / DSM 5501 / Z-7288)	Bacteria; Firmicutes; Clostridia; Halanaerobiales; Halobacteroidaceae; Acetohalobium	0	0																		1	D9QSA1_ACEAZ
457570	Natranaerobius thermophilus (strain ATCC BAA-1301 / DSM 18059 / JW/NM-WN-LF)	Bacteria; Firmicutes; Clostridia; Natranaerobiales; Natranaerobiaceae; Natranaerobius	0	0																		1	B2A2Z0_NATTJ
632335	Caldicellulosiruptor kristjanssonii (strain ATCC 700853 / DSM 12137 / I77R1B)	Bacteria; Firmicutes; Clostridia; Thermoanaerobacterales; Thermoanaerobacterales Family III. Incertae Sedis; Caldicellulosiruptor	1	E4S9L3_CALKI																		0
632348	Caldicellulosiruptor kronotskyensis (strain DSM 18902 / VKM B-2412 / 2002)	Bacteria; Firmicutes; Clostridia; Thermoanaerobacterales; Thermoanaerobacterales Family III. Incertae Sedis; Caldicellulosiruptor	2	E4SEL8_CALK2	E4SEF5_CALK2																	0
608506	Caldicellulosiruptor obsidiansis (strain ATCC BAA-2073 / strain OB47)	Bacteria; Firmicutes; Clostridia; Thermoanaerobacterales; Thermoanaerobacterales Family III. Incertae Sedis; Caldicellulosiruptor	2	D9TFX2_CALOO	D9TFH1_CALOO																	0
632518	Caldicellulosiruptor owensensis (strain ATCC 700167 / DSM 13100 / OL)	Bacteria; Firmicutes; Clostridia; Thermoanaerobacterales; Thermoanaerobacterales Family III. Incertae Sedis; Caldicellulosiruptor	2	E4Q4J1_CALOW	E4Q613_CALOW																	0
632292	Caldicellulosiruptor hydrothermalis (strain DSM 18901 / VKM B-2411 / 108)	Bacteria; Firmicutes; Clostridia; Thermoanaerobacterales; Thermoanaerobacterales Family III. Incertae Sedis; Caldicellulosiruptor	4	E4QDN0_CALH1	E4QD15_CALH1	E4QBK1_CALH1	E4QBL4_CALH1															0
351627	Caldicellulosiruptor saccharolyticus (strain ATCC 43494 / DSM 8903)	Bacteria; Firmicutes; Clostridia; Thermoanaerobacterales; Thermoanaerobacterales Family III. Incertae Sedis; Caldicellulosiruptor	5	A4XJ82_CALS8	A4XFN0_CALS8	A4XM31_CALS8	A4XGS7_CALS8	A4XFL2_CALS8														0
521460	Anaerocellum thermophilum (strain DSM 6725 / Z-1320)	Bacteria; Firmicutes; Clostridia; Thermoanaerobacterales; Thermoanaerobacterales Family III. Incertae Sedis; Caldicellulosiruptor	6	B9MLD3_ANATD	B9MNZ5_ANATD	B9MKT0_ANATD	B9MLH5_ANATD	B9MLT0_ANATD	B9MLT1_ANATD													0
858215	Thermoanaerobacterium xylanolyticum (strain ATCC 49914 / DSM 7097 / LX-11)	Bacteria; Firmicutes; Clostridia; Thermoanaerobacterales; Thermoanaerobacterales Family III. Incertae Sedis; Thermoanaerobacterium	1	F6BFN6_THEXL																		0
580327	Thermoanaerobacterium thermosaccharolyticum (strain ATCC 7956 / DSM 571 / NCIB 9385 / NCA 3814)	Bacteria; Firmicutes; Clostridia; Thermoanaerobacterales; Thermoanaerobacterales Family III. Incertae Sedis; Thermoanaerobacterium	5	D9TPB3_THETC	D9TQX4_THETC	D9TLK6_THETC	D9TQH7_THETC	D9TQ17_THETC														0
555079	Thermosediminibacter oceani (strain ATCC BAA-1034 / DSM 16646 / JW/IW-1228P)	Bacteria; Firmicutes; Clostridia; Thermoanaerobacterales; Thermoanaerobacterales Family III. Incertae Sedis; Thermosediminibacter	4	D9RYE5_THEOJ	D9RYE8_THEOJ	D9RY33_THEOJ	D9S0R6_THEOJ															1	D9RYX4_THEOJ
697281	Mahella australiensis (strain DSM 15567 / CIP 107919 / 50-1 BON)	Bacteria; Firmicutes; Clostridia; Thermoanaerobacterales; Thermoanaerobacterales Family IV. Incertae Sedis; Mahella	6	F3ZY34_MAHA5	F4A0W9_MAHA5	F3ZXH4_MAHA5	F3ZWZ6_MAHA5	F3ZVN9_MAHA5	F3ZXI7_MAHA5													0
273068	Thermoanaerobacter tengcongensis (strain DSM 15242 / JCM 11007 / NBRC 100824 / MB4)	Bacteria; Firmicutes; Clostridia; Thermoanaerobacterales; Thermoanaerobacteriaceae; Caldanaerobacter	1	Q8R6U1_THETN																		0
246194	Carboxydothermus hydrogenoformans (strain Z-2901 / DSM 6008)	Bacteria; Firmicutes; Clostridia; Thermoanaerobacterales; Thermoanaerobacteriaceae; Carboxydothermus	3	Q3ACR0_CARHZ	Q3AD22_CARHZ	Q3ABH8_CARHZ																0
429009	Ammonifex degensii (strain DSM 10501 / KC4)	Bacteria; Firmicutes; Clostridia; Thermoanaerobacterales; Thermoanaerobacteriaceae; Moorella group; Ammonifex	1	C9R915_AMMDK																		0
264732	Moorella thermoacetica (strain ATCC 39073)	Bacteria; Firmicutes; Clostridia; Thermoanaerobacterales; Thermoanaerobacteriaceae; Moorella group; Moorella	3	Q2RJ91_MOOTA	Q2RKR6_MOOTA	Q2RGS3_MOOTA																0
499229	Tepidanaerobacter acetatoxydans (strain DSM 21804 / JCM 16047 / Re1)	Bacteria; Firmicutes; Clostridia; Thermoanaerobacterales; Thermoanaerobacteriaceae; Tepidanaerobacter	0	0																		1	F4LR77_TEPAE
509193	Thermoanaerobacter brockii subsp. finnii (strain ATCC 43586 / DSM 3389 / AKO-1)	Bacteria; Firmicutes; Clostridia; Thermoanaerobacterales; Thermoanaerobacteriaceae; Thermoanaerobacter	1	E8UTC9_THEBF																		0
583358	Thermoanaerobacter mathranii (strain DSM 11426 / CIP 108742 / A3)	Bacteria; Firmicutes; Clostridia; Thermoanaerobacterales; Thermoanaerobacteriaceae; Thermoanaerobacter	1	D7ATL5_THEM3																		0
340099	Thermoanaerobacter pseudethanolicus (strain ATCC 33223 / 39E)	Bacteria; Firmicutes; Clostridia; Thermoanaerobacterales; Thermoanaerobacteriaceae; Thermoanaerobacter	1	B0KB01_THEP3																		0
573062	Thermoanaerobacter sp. (strain X513)	Bacteria; Firmicutes; Clostridia; Thermoanaerobacterales; Thermoanaerobacteriaceae; Thermoanaerobacter	1	E1T1I4_THESX																		0
399726	Thermoanaerobacter sp. (strain X514)	Bacteria; Firmicutes; Clostridia; Thermoanaerobacterales; Thermoanaerobacteriaceae; Thermoanaerobacter	1	B0K5H3_THEPX																		0
580331	Thermoanaerobacter italicus (strain DSM 9252 / Ab9)	Bacteria; Firmicutes; Clostridia; Thermoanaerobacterales; Thermoanaerobacteriaceae; Thermoanaerobacter	2	D3T6C8_THEIA	D3T360_THEIA																	0
309798	Coprothermobacter proteolyticus (strain ATCC 35245 / DSM 5265 / BT)	Bacteria; Firmicutes; Clostridia; Thermoanaerobacterales; Thermodesulfobiaceae; Coprothermobacter	0	0																		1	COPRO5265_0626
650150	Erysipelothrix rhusiopathiae (strain Fujisawa)	Bacteria; Firmicutes; Erysipelotrichi; Erysipelotrichales; Erysipelotrichaceae; Erysipelothrix	1	F5WTI5_ERYRF																		0
866775	Aerococcus urinae (strain ACS-120-V-Col10a)	Bacteria; Firmicutes; Lactobacillales; Aerococcaceae; Aerococcus	2	F2I659_AERUA	F2I614_AERUA																	0
208596	Carnobacterium sp. (strain 17-4)	Bacteria; Firmicutes; Lactobacillales; Carnobacteriaceae; Carnobacterium	2	F4BNK3_CARS1	F4BPH0_CARS1																	0
936153	Enterococcus faecalis (strain 62)	Bacteria; Firmicutes; Lactobacillales; Enterococcaceae; Enterococcus	2	F0PA13_ENTF6	F0PDX6_ENTF6																	0
474186	Enterococcus faecalis (strain ATCC 47077 / OG1RF)	Bacteria; Firmicutes; Lactobacillales; Enterococcaceae; Enterococcus	2	F2MSN5_ENTFO	F2MQZ3_ENTFO																	0
1351	Enterococcus faecalis	Bacteria; Firmicutes; Lactobacillales; Enterococcaceae; Enterococcus	4	Q837F9_ENTFA	Q835U2_ENTFA	Q830E9_ENTFA	Q832T9_ENTFA															0
940190	Melissococcus plutonius (strain ATCC 35311 / CIP 104052 / LMG 20360 / NCIMB 702443)	Bacteria; Firmicutes; Lactobacillales; Enterococcaceae; Melissococcus	1	F3YC14_MELPT																		0
272621	Lactobacillus acidophilus (strain ATCC 700396 / NCK56 / N2 / NCFM)	Bacteria; Firmicutes; Lactobacillales; Lactobacillaceae; Lactobacillus	1	Q5FIW2_LACAC																		0
695562	Lactobacillus amylovorus (strain GRL 1118)	Bacteria; Firmicutes; Lactobacillales; Lactobacillaceae; Lactobacillus	1	F2M1S5_LACAL																		0
387344	Lactobacillus brevis (strain ATCC 367 / JCM 1170)	Bacteria; Firmicutes; Lactobacillales; Lactobacillaceae; Lactobacillus	1	Q03RK2_LACBA																		0
498216	Lactobacillus casei (strain Zhang)	Bacteria; Firmicutes; Lactobacillales; Lactobacillaceae; Lactobacillus	1	D8GHG7_LACCZ																		0
748671	Lactobacillus crispatus (strain ST1)	Bacteria; Firmicutes; Lactobacillales; Lactobacillaceae; Lactobacillus	1	D5GYW4_LACCS																		0
353496	Lactobacillus delbrueckii subsp. bulgaricus (strain 2038)	Bacteria; Firmicutes; Lactobacillales; Lactobacillaceae; Lactobacillus	1	F0K3K8_LACD2																		0
390333	Lactobacillus delbrueckii subsp. bulgaricus (strain ATCC 11842 / DSM 20081)	Bacteria; Firmicutes; Lactobacillales; Lactobacillaceae; Lactobacillus	1	Q1G9A7_LACDA																		0
321956	Lactobacillus delbrueckii subsp. bulgaricus (strain ATCC BAA-365)	Bacteria; Firmicutes; Lactobacillales; Lactobacillaceae; Lactobacillus	1	Q049F7_LACDB																		0
767455	Lactobacillus delbrueckii subsp. bulgaricus (strain ND02)	Bacteria; Firmicutes; Lactobacillales; Lactobacillaceae; Lactobacillus	1	E4SVT4_LACDN																		0
712938	Lactobacillus fermentum (strain CECT 5716)	Bacteria; Firmicutes; Lactobacillales; Lactobacillaceae; Lactobacillus	1	D8IIE9_LACFC																		0
334390	Lactobacillus fermentum (strain NBRC 3956 / LMG 18251)	Bacteria; Firmicutes; Lactobacillales; Lactobacillaceae; Lactobacillus	1	B2GDB6_LACF3																		0
324831	Lactobacillus gasseri (strain ATCC 33323 / DSM 20243)	Bacteria; Firmicutes; Lactobacillales; Lactobacillaceae; Lactobacillus	1	Q041U5_LACGA																		0
405566	Lactobacillus helveticus (strain DPC 4571)	Bacteria; Firmicutes; Lactobacillales; Lactobacillaceae; Lactobacillus	1	A8YWE2_LACH4																		0
767462	Lactobacillus helveticus (strain H10)	Bacteria; Firmicutes; Lactobacillales; Lactobacillaceae; Lactobacillus	1	F0NWG2_LACHH																		0
257314	Lactobacillus johnsonii (strain CNCM I-12250 / La1 / NCC 533)	Bacteria; Firmicutes; Lactobacillales; Lactobacillaceae; Lactobacillus	1	Q74IB9_LACJO																		0
633699	Lactobacillus johnsonii (strain FI9785)	Bacteria; Firmicutes; Lactobacillales; Lactobacillaceae; Lactobacillus	1	D0R5D7_LACJF																		0
1033837	Lactobacillus kefiranofaciens (strain ZW3)	Bacteria; Firmicutes; Lactobacillales; Lactobacillaceae; Lactobacillus	1	F6CDN1_LACKZ																		0
568703	Lactobacillus rhamnosus (strain ATCC 53103 / GG)	Bacteria; Firmicutes; Lactobacillales; Lactobacillaceae; Lactobacillus	1	C7TDF8_LACRG																		0
568704	Lactobacillus rhamnosus (strain Lc 705)	Bacteria; Firmicutes; Lactobacillales; Lactobacillaceae; Lactobacillus	1	C7TK40_LACRL																		0
314315	Lactobacillus sakei subsp. sakei (strain 23K)	Bacteria; Firmicutes; Lactobacillales; Lactobacillaceae; Lactobacillus	1	Q38VS9_LACSS																		0
712961	Lactobacillus salivarius (strain CECT 5713)	Bacteria; Firmicutes; Lactobacillales; Lactobacillaceae; Lactobacillus	1	D8IKD5_LACSC																		0
362948	Lactobacillus salivarius (strain UCC118)	Bacteria; Firmicutes; Lactobacillales; Lactobacillaceae; Lactobacillus	1	Q1WUN3_LACS1																		0
891391	Lactobacillus acidophilus (strain 30SC)	Bacteria; Firmicutes; Lactobacillales; Lactobacillaceae; Lactobacillus	2	F0TGC8_LACA3	F0TH17_LACA3																	0
511437	Lactobacillus buchneri (strain NRRL B-30929)	Bacteria; Firmicutes; Lactobacillales; Lactobacillaceae; Lactobacillus	2	F4FW98_LACBN	F4FR85_LACBN																	0
644042	Lactobacillus plantarum (strain JDM1)	Bacteria; Firmicutes; Lactobacillales; Lactobacillaceae; Lactobacillus	2	C6VPN9_LACPJ	C6VNV1_LACPJ																	0
889932	Lactobacillus plantarum (strain ST-III)	Bacteria; Firmicutes; Lactobacillales; Lactobacillaceae; Lactobacillus	2	E1TPS8_LACPS	E1TKR0_LACPS																	0
557436	Lactobacillus reuteri (strain DSM 20016)	Bacteria; Firmicutes; Lactobacillales; Lactobacillaceae; Lactobacillus	2	Lreu_1242	A5VKD2_LACRD	A5VL85_LACRD																0
557433	Lactobacillus reuteri (strain JCM 1112)	Bacteria; Firmicutes; Lactobacillales; Lactobacillaceae; Lactobacillus	2	LAR_1176	B2G8L3_LACRJ	B2G7T0_LACRJ																0
695560	Lactobacillus amylovorus (strain GRL 1112)	Bacteria; Firmicutes; Lactobacillales; Lactobacillaceae; Lactobacillus	3	E4SLN4_LACAR	E4SNI0_LACAR	E4SKT0_LACAR																0
321967	Lactobacillus casei (strain ATCC 334)	Bacteria; Firmicutes; Lactobacillales; Lactobacillaceae; Lactobacillus	3	Q037Z5_LACC3	Q037B0_LACC3	Q03BR4_LACC3																0
998820	Lactobacillus casei (strain BD-II)	Bacteria; Firmicutes; Lactobacillales; Lactobacillaceae; Lactobacillus	3	F2MFZ3_LACCD	F2MF15_LACCD	F2MHI8_LACCD																0
543734	Lactobacillus casei (strain BL23)	Bacteria; Firmicutes; Lactobacillales; Lactobacillaceae; Lactobacillus	3	B3WF51_LACCB	B3W7P0_LACCB	B3WCF6_LACCB																0
999378	Lactobacillus casei (strain LC2W)	Bacteria; Firmicutes; Lactobacillales; Lactobacillaceae; Lactobacillus	3	F2M721_LACCC	F2M662_LACCC	F2M8Z6_LACCC																0
491077	Lactobacillus reuteri (strain ATCC 55730 / SD2112)	Bacteria; Firmicutes; Lactobacillales; Lactobacillaceae; Lactobacillus	3	HMPREF0538_20256	F8DN71_LACRS	F8DPV4_LACRS	F8DLE3_LACRS															0
278197	Pediococcus pentosaceus (strain ATCC 25745 / 183-1w)	Bacteria; Firmicutes; Lactobacillales; Lactobacillaceae; Pediococcus	2	Q03GB8_PEDPA	Q03FE8_PEDPA																	0
349519	Leuconostoc citreum (strain KM20)	Bacteria; Firmicutes; Lactobacillales; Leuconostoc	1	B1MXB9_LEUCK																		0
762550	Leuconostoc gasicomitatum (strain DSM 15947 / CECT 5767 / JCM 12535 / LMG 18811 / TB1-10)	Bacteria; Firmicutes; Lactobacillales; Leuconostoc	1	D8MGZ6_LEUGT																		0
203120	Leuconostoc mesenteroides subsp. mesenteroides (strain ATCC 8293 / NCDO 523)	Bacteria; Firmicutes; Lactobacillales; Leuconostoc	2	Q03YS6_LEUMM	Q03VK9_LEUMM																	0
979982	Leuconostoc sp. (strain C2)	Bacteria; Firmicutes; Lactobacillales; Leuconostoc	2	F8HTF7_LEUS2	F8HTL9_LEUS2																	0
762051	Leuconostoc kimchii (strain IMSNU 11154 / KCTC 2386 / IH25)	Bacteria; Firmicutes; Lactobacillales; Leuconostoc	3	D5T2X0_LEUKI	D5T4I1_LEUKI	D5T0Y1_LEUKI																0
203123	Oenococcus oeni (strain BAA-331 / PSU-1)	Bacteria; Firmicutes; Lactobacillales; Oenococcus	1	Q04G07_OENOB																		0
420889	Lactococcus garvieae (strain ATCC 49156 / DSM 6783 / NCIMB 13208 / YT-3)	Bacteria; Firmicutes; Lactobacillales; Streptococcaceae; Lactococcus	0	LCGT_0636																		0
420890	Lactococcus garvieae (strain Lg2)	Bacteria; Firmicutes; Lactobacillales; Streptococcaceae; Lactococcus	0	LCGL_0655																		0
272622	Lactococcus lactis subsp. cremoris (strain SK11)	Bacteria; Firmicutes; Lactobacillales; Streptococcaceae; Lactococcus	1	Q030L9_LACLS																		0
684738	Lactococcus lactis subsp. lactis (strain KF147)	Bacteria; Firmicutes; Lactobacillales; Streptococcaceae; Lactococcus	1	D2BPN2_LACLK																		0
929102	Lactococcus lactis subsp. lactis (strain CV56)	Bacteria; Firmicutes; Lactobacillales; Streptococcaceae; Lactococcus	2	F2HLJ1_LACLV	F2HP20_LACLV																	0
416870	Lactococcus lactis subsp. cremoris (strain MG1363)	Bacteria; Firmicutes; Lactobacillales; Streptococcaceae; Lactococcus	3	A2RM52_LACLM	A2RHC2_LACLM	A2RJF6_LACLM																0
746361	Lactococcus lactis subsp. cremoris (strain NZ9000)	Bacteria; Firmicutes; Lactobacillales; Streptococcaceae; Lactococcus	3	D8KCY2_LACLN	D8KHC8_LACLN	D8KDU1_LACLN																0
272623	Lactococcus lactis subsp. lactis (strain IL1403)	Bacteria; Firmicutes; Lactobacillales; Streptococcaceae; Lactococcus	3	Q9CHH9_LACLA	Q9CFP6_LACLA	Q9CIB5_LACLA																0
1054460	Streptococcus pseudopneumoniae (strain IS7493)	Bacteria; Firmicutes; Lactobacillales; Streptococcaceae; Streptococcus	0	SPPN_08370																		0
355315	Streptococcus agalactiae serotype Ia	Bacteria; Firmicutes; Lactobacillales; Streptococcaceae; Streptococcus	1	Q3JZR5_STRA1																		0
216495	Streptococcus agalactiae serotype III	Bacteria; Firmicutes; Lactobacillales; Streptococcaceae; Streptococcus	1	Q8E3T8_STRA3																		0
663954	Streptococcus dysgalactiae subsp. equisimilis (strain ATCC 12394 / D166B)	Bacteria; Firmicutes; Lactobacillales; Streptococcaceae; Streptococcus	1	E8QCX9_STRED																		0
552526	Streptococcus equi subsp. zooepidemicus (strain MGCS10565)	Bacteria; Firmicutes; Lactobacillales; Streptococcaceae; Streptococcus	1	B4U4S6_STREM																		0
981539	Streptococcus gallolyticus (strain ATCC 43143 / F-1867)	Bacteria; Firmicutes; Lactobacillales; Streptococcaceae; Streptococcus	1	F5WWK8_STRG1																		0
990317	Streptococcus gallolyticus (strain ATCC BAA-2069)	Bacteria; Firmicutes; Lactobacillales; Streptococcaceae; Streptococcus	1	F0VTL8_STRG2																		0
637909	Streptococcus gallolyticus (strain UCN34)	Bacteria; Firmicutes; Lactobacillales; Streptococcaceae; Streptococcus	1	D3HFJ9_STRG3																		0
29390	Streptococcus gordonii (strain Challis / ATCC 35105 / CH1 / DL1 / V288)	Bacteria; Firmicutes; Lactobacillales; Streptococcaceae; Streptococcus	1	A8AVL6_STRGC																		0
365659	Streptococcus mitis (strain B6)	Bacteria; Firmicutes; Lactobacillales; Streptococcaceae; Streptococcus	1	D3H7J1_STRM6																		0
1309	Streptococcus mutans	Bacteria; Firmicutes; Lactobacillales; Streptococcaceae; Streptococcus	1	Q8CWW7_STRMU																		0
511691	Streptococcus mutans serotype c (strain NN2025)	Bacteria; Firmicutes; Lactobacillales; Streptococcaceae; Streptococcus	1	C6STV9_STRMN																		0
936154	Streptococcus parauberis (strain KCTC 11537)	Bacteria; Firmicutes; Lactobacillales; Streptococcaceae; Streptococcus	1	F5ZLQ7_STRPW																		0
981540	Streptococcus pasteurianus (strain ATCC 43144 / JCM 5346 / CDC 1723-81)	Bacteria; Firmicutes; Lactobacillales; Streptococcaceae; Streptococcus	1	F5X304_STRPX																		0
561276	Streptococcus pneumoniae (strain ATCC 700669 / Spain 23F-1)	Bacteria; Firmicutes; Lactobacillales; Streptococcaceae; Streptococcus	1	B8ZMH6_STRPJ																		0
171101	Streptococcus pneumoniae (strain ATCC BAA-255 / R6)	Bacteria; Firmicutes; Lactobacillales; Streptococcaceae; Streptococcus	1	Q8CWP7_STRR6																		0
516950	Streptococcus pneumoniae (strain CGSP14)	Bacteria; Firmicutes; Lactobacillales; Streptococcaceae; Streptococcus	1	B2IRW6_STRPS																		0
488222	Streptococcus pneumoniae (strain JJA)	Bacteria; Firmicutes; Lactobacillales; Streptococcaceae; Streptococcus	1	C1CFT2_STRZJ																		0
487213	Streptococcus pneumoniae (strain Taiwan19F-14)	Bacteria; Firmicutes; Lactobacillales; Streptococcaceae; Streptococcus	1	C1CSX2_STRZT																		0
869216	Streptococcus pneumoniae serotype 14 (strain INV200)	Bacteria; Firmicutes; Lactobacillales; Streptococcaceae; Streptococcus	1	E1XLB5_STRZN																		0
512566	Streptococcus pneumoniae serotype 19F (strain G54)	Bacteria; Firmicutes; Lactobacillales; Streptococcaceae; Streptococcus	1	B5E758_STRP4																		0
373153	Streptococcus pneumoniae serotype 2 (strain D39 / NCTC 7466)	Bacteria; Firmicutes; Lactobacillales; Streptococcaceae; Streptococcus	1	Q04J62_STRP2																		0
525381	Streptococcus pneumoniae serotype A19 (strain TCH8431)	Bacteria; Firmicutes; Lactobacillales; Streptococcaceae; Streptococcus	1	D6ZMU1_STRP0																		0
370553	Streptococcus pyogenes serotype M12 (strain MGAS2096)	Bacteria; Firmicutes; Lactobacillales; Streptococcaceae; Streptococcus	1	Q1JDF2_STRPB																		0
370551	Streptococcus pyogenes serotype M12 (strain MGAS9429)	Bacteria; Firmicutes; Lactobacillales; Streptococcaceae; Streptococcus	1	Q1JNC5_STRPC																		0
370552	Streptococcus pyogenes serotype M2 (strain MGAS10270)	Bacteria; Firmicutes; Lactobacillales; Streptococcaceae; Streptococcus	1	Q1JIH5_STRPD																		0
319700	Streptococcus pyogenes serotype M28	Bacteria; Firmicutes; Lactobacillales; Streptococcaceae; Streptococcus	1	Q48V64_STRPM																		0
301450	Streptococcus pyogenes serotype M6	Bacteria; Firmicutes; Lactobacillales; Streptococcaceae; Streptococcus	1	Q5XDR4_STRP6																		0
1046629	Streptococcus salivarius (strain 57.I)	Bacteria; Firmicutes; Lactobacillales; Streptococcaceae; Streptococcus	1	F8HGH4_STRE5																		0
1048332	Streptococcus salivarius (strain CCHSS3)	Bacteria; Firmicutes; Lactobacillales; Streptococcaceae; Streptococcus	1	F8LH16_STREH																		0
388919	Streptococcus sanguinis (strain SK36)	Bacteria; Firmicutes; Lactobacillales; Streptococcaceae; Streptococcus	1	A3CPT2_STRSV																		0
391295	Streptococcus suis (strain 05ZYH33)	Bacteria; Firmicutes; Lactobacillales; Streptococcaceae; Streptococcus	1	A4VX55_STRSY																		0
391296	Streptococcus suis (strain 98HAH33)	Bacteria; Firmicutes; Lactobacillales; Streptococcaceae; Streptococcus	1	A4W3F9_STRS2																		0
568814	Streptococcus suis (strain BM407)	Bacteria; Firmicutes; Lactobacillales; Streptococcaceae; Streptococcus	1	C6GW61_STRS4																		0
423211	Streptococcus suis (strain GZ1)	Bacteria; Firmicutes; Lactobacillales; Streptococcaceae; Streptococcus	1	D5AJJ7_STRGZ																		0
945704	Streptococcus suis (strain JS14)	Bacteria; Firmicutes; Lactobacillales; Streptococcaceae; Streptococcus	1	E8UPD0_STREJ																		0
218494	Streptococcus suis (strain P1/7)	Bacteria; Firmicutes; Lactobacillales; Streptococcaceae; Streptococcus	1	C5VZI7_STRSE																		0
568813	Streptococcus suis (strain SC84)	Bacteria; Firmicutes; Lactobacillales; Streptococcaceae; Streptococcus	1	C6GPS7_STRSX																		0
264199	Streptococcus thermophilus (strain ATCC BAA-250 / LMG 18311)	Bacteria; Firmicutes; Lactobacillales; Streptococcaceae; Streptococcus	1	Q5M5X6_STRT2																		0
322159	Streptococcus thermophilus (strain ATCC BAA-491 / LMD-9)	Bacteria; Firmicutes; Lactobacillales; Streptococcaceae; Streptococcus	1	Q03MB2_STRTD																		0
299768	Streptococcus thermophilus (strain CNRZ 1066)	Bacteria; Firmicutes; Lactobacillales; Streptococcaceae; Streptococcus	1	Q5M1E0_STRT1																		0
767463	Streptococcus thermophilus (strain ND03)	Bacteria; Firmicutes; Lactobacillales; Streptococcaceae; Streptococcus	1	E4SRJ4_STRTN																		0
218495	Streptococcus uberis (strain ATCC BAA-854 / 0140J)	Bacteria; Firmicutes; Lactobacillales; Streptococcaceae; Streptococcus	1	B9DTQ2_STRU0																		0
216466	Streptococcus agalactiae serotype V	Bacteria; Firmicutes; Lactobacillales; Streptococcaceae; Streptococcus	2	Q8DY72_STRA5	Q8DXI0_STRA5																	0
553482	Streptococcus equi subsp. equi (strain 4047)	Bacteria; Firmicutes; Lactobacillales; Streptococcaceae; Streptococcus	2	C0M813_STRE4	C0MA48_STRE4																	0
1051072	Streptococcus equi subsp. zooepidemicus (strain ATCC 35246 / C74-63)	Bacteria; Firmicutes; Lactobacillales; Streptococcaceae; Streptococcus	2	F8IPC3_STREC	F8IPV0_STREC																	0
553483	Streptococcus equi subsp. zooepidemicus (strain H70)	Bacteria; Firmicutes; Lactobacillales; Streptococcaceae; Streptococcus	2	C0MGF1_STRS7	C0MCJ8_STRS7																	0
927666	Streptococcus oralis (strain Uo5)	Bacteria; Firmicutes; Lactobacillales; Streptococcaceae; Streptococcus	2	F2QC27_STROU	F2QD18_STROU																	0
1313	Streptococcus pneumoniae	Bacteria; Firmicutes; Lactobacillales; Streptococcaceae; Streptococcus	2	Q97PC7_STRPN	Q97QR3_STRPN																	0
189423	Streptococcus pneumoniae (strain 670-6B)	Bacteria; Firmicutes; Lactobacillales; Streptococcaceae; Streptococcus	2	E0TSH7_STRZ6	E0TNT7_STRZ6																	0
488221	Streptococcus pneumoniae (strain 70585)	Bacteria; Firmicutes; Lactobacillales; Streptococcaceae; Streptococcus	2	C1C8U7_STRP7	C1C9M8_STRP7																	0
487214	Streptococcus pneumoniae (strain Hungary19A-6)	Bacteria; Firmicutes; Lactobacillales; Streptococcaceae; Streptococcus	2	B1I768_STRPI	B1I792_STRPI																	0
488223	Streptococcus pneumoniae (strain P1031)	Bacteria; Firmicutes; Lactobacillales; Streptococcaceae; Streptococcus	2	C1CM47_STRZP	C1CHP4_STRZP																	0
869269	Streptococcus pneumoniae serotype 1 (strain INV104)	Bacteria; Firmicutes; Lactobacillales; Streptococcaceae; Streptococcus	2	E1XSM9_STRZI	E1XRD2_STRZI																	0
869215	Streptococcus pneumoniae serotype 3 (strain OXC141)	Bacteria; Firmicutes; Lactobacillales; Streptococcaceae; Streptococcus	2	E1XCF0_STRZO	E1XDU9_STRZO																	0
301447	Streptococcus pyogenes serotype M1	Bacteria; Firmicutes; Lactobacillales; Streptococcaceae; Streptococcus	2	Q9A1D1_STRP1	Q48YB2_STRP1																	0
301448	Streptococcus pyogenes serotype M3	Bacteria; Firmicutes; Lactobacillales; Streptococcaceae; Streptococcus	2	Q7CFF8_STRP3	Q8K7Q5_STRP3																	0
193567	Streptococcus pyogenes serotype M3 (strain SSI-1)	Bacteria; Firmicutes; Lactobacillales; Streptococcaceae; Streptococcus	2	F7IVK5_STRPQ	Q878M4_STRPQ																	0
370554	Streptococcus pyogenes serotype M4 (strain MGAS10750)	Bacteria; Firmicutes; Lactobacillales; Streptococcaceae; Streptococcus	2	Q1J8D0_STRPF	Q1J4V6_STRPF																	0
471876	Streptococcus pyogenes serotype M49 (strain NZ131)	Bacteria; Firmicutes; Lactobacillales; Streptococcaceae; Streptococcus	2	B5XJV9_STRPZ	B5XIB1_STRPZ																	0
160491	Streptococcus pyogenes serotype M5 (strain Manfredo)	Bacteria; Firmicutes; Lactobacillales; Streptococcaceae; Streptococcus	2	A2RGB1_STRPG	A2RD99_STRPG																	0
347253	Streptococcus salivarius (strain JIM8777)	Bacteria; Firmicutes; Lactobacillales; Streptococcaceae; Streptococcus	2	F8LMS8_STRE8	F8LPH0_STRE8																	0
486410	Streptococcus dysgalactiae subsp. equisimilis (strain GGS_124)	Bacteria; Firmicutes; Lactobacillales; Streptococcaceae; Streptococcus	3	C5WET6_STRDG	C5WHH8_STRDG	C5WID4_STRDG																0
574093	Streptococcus pneumoniae (strain AP200)	Bacteria; Firmicutes; Lactobacillales; Streptococcaceae; Streptococcus	3	E0SWH7_STRZA	E0SYC7_STRZA	E0T007_STRZA																0
301451	Streptococcus pyogenes serotype M18	Bacteria; Firmicutes; Lactobacillales; Streptococcaceae; Streptococcus	3	Q8P2J5_STRP8	Q8P2I1_STRP8	Q8NZP7_STRP8																0
1045854	Weissella koreensis (strain KACC 15510)	Bacteria; Firmicutes; Lactobacillales; Weissella	1	F8HYV1_WEIKK																		0
591001	Acidaminococcus fermentans (strain ATCC 25085 / DSM 20731 / VR4)	Bacteria; Firmicutes; Negativicutes; Selenomonadales; Acidaminococcaceae; Acidaminococcus	2	D2RKH6_ACIFV	D2RM26_ACIFV																	1	D2RMT6_ACIFV
479436	Veillonella parvula (strain ATCC 10790 / DSM 2008 / JCM 12972 / Te3)	Bacteria; Firmicutes; Negativicutes; Selenomonadales; Veillonellaceae; Veillonella	0	0																		1	D1BQ81_VEIPT
76856	Fusobacterium nucleatum subsp. Nucleatum	Bacteria; Fusobacteria; Fusobacterales; Fusobacteriaceae; Fusobacterium	0	0																		1	FN2127
572544	Ilyobacter polytropus (strain DSM 2926 / CuHBu1)	Bacteria; Fusobacteria; Fusobacterales; Fusobacteriaceae; Ilyobacter	0	0																		1	E3H635_ILYPC
523794	Leptotrichia buccalis (strain ATCC 14201 / DSM 1135 / JCM 12969 / NCTC 10249)	Bacteria; Fusobacteria; Fusobacterales; Fusobacteriaceae; Leptotrichia	0	0																		1	C7NCA0_LEPBD
526218	Sebaldella termitidis (strain ATCC 33386 / NCTC 11300)	Bacteria; Fusobacteria; Fusobacterales; Fusobacteriaceae; Sebaldella	1	D1AR15_SEBTE																		1	D1AIT0_SEBTE
519441	Streptobacillus moniliformis (strain ATCC 14647 / DSM 12112 / NCTC 10651 / 9901)	Bacteria; Fusobacteria; Fusobacterales; Fusobacteriaceae; Streptobacillus	0	0																		1	smon-0043
379066	Gemmatimonas aurantiaca (strain T-27 / DSM 14586 / JCM 11422 / NBRC 100505)	Bacteria; Gemmatimonadetes; Gemmatimonadales; Gemmatimonadaceae; Gemmatimonas	1	C1ADH4_GEMAT																		1	C1A6J6_GEMAT
289376	Thermodesulfovibrio yellowstonii (strain ATCC 51303 / DSM 11347 / YP87)	Bacteria; Nitrospirae; Nitrospirales; Nitrospiraceae; Thermodesulfovibrio	0	0																		1	B5YHT6_THEYD
575540	Isosphaera pallida (strain ATCC 43644 / DSM 9630 / IS1B)	Bacteria; Planctomycetes; Planctomycetacia; Planctomycetales; Planctomycetaceae; Isosphaera	0	0																		1	E8R0A6_ISOPI
530564	Pirellula staleyi (strain ATCC 27377 / DSM 6068 / ICPB 4128)	Bacteria; Planctomycetes; Planctomycetacia; Planctomycetales; Planctomycetaceae; Pirellula	0	0																		1	D2R8B0_PIRSD
756272	Planctomyces brasiliensis (strain ATCC 49424 / DSM 5305 / JCM 21570 / NBRC 103401 / IFAM 1448)	Bacteria; Planctomycetes; Planctomycetacia; Planctomycetales; Planctomycetaceae; Planctomyces	0	0																		1	F0SMU7_PLABD
521674	Planctomyces limnophilus (strain ATCC 43296 / DSM 3776 / IFAM 1008 / 290)	Bacteria; Planctomycetes; Planctomycetacia; Planctomycetales; Planctomycetaceae; Planctomyces	0	0																		1	D5SR94_PLAL2
243090	Rhodopirellula baltica (strain SH1)	Bacteria; Planctomycetes; Planctomycetacia; Planctomycetales; Planctomycetaceae; Rhodopirellula	0	0																		1	Q7UKK0_RHOBA
633149	Brevundimonas subvibrioides (strain ATCC 15264 / DSM 4735 / LMG 14903 / NBRC 16000 / CB 81)	Bacteria; Proteobacteria; Alphaproteobacteria; Caulobacterales; Caulobacteraceae; Brevundimonas	0	0																		1	D9QM78_BRESC
155892	Caulobacter crescentus	Bacteria; Proteobacteria; Alphaproteobacteria; Caulobacterales; Caulobacteraceae; Caulobacter	0	0																		1	Q9AB56_CAUCR
565050	Caulobacter crescentus (strain NA1000 / CB15N)	Bacteria; Proteobacteria; Alphaproteobacteria; Caulobacterales; Caulobacteraceae; Caulobacter	0	0																		1	B8GZ31_CAUCN
509190	Caulobacter segnis (strain ATCC 21756 / DSM 7131 / JCM 7823 / NBRC 15250 / LMG 17158 / TK0059)	Bacteria; Proteobacteria; Alphaproteobacteria; Caulobacterales; Caulobacteraceae; Caulobacter	0	0																		1	D5VE47_CAUST
366602	Caulobacter sp. (strain K31)	Bacteria; Proteobacteria; Alphaproteobacteria; Caulobacterales; Caulobacteraceae; Caulobacter	5	B0T9Y1_CAUSK (Plasmid pCAUL02.)	B0T9X8_CAUSK (Plasmid pCAUL02.)	B0SXT4_CAUSK (Plasmid pCAUL02.)	B0TA18_CAUSK (Plasmid pCAUL02.)	B0T7E8_CAUSK														1	B0T000_CAUSK
450851	Phenylobacterium zucineum (strain HLK1)	Bacteria; Proteobacteria; Alphaproteobacteria; Caulobacterales; Caulobacteraceae; Phenylobacterium	2	B4RIP3_PHEZH (Plasmid pHLK1.)	B4RHY5_PHEZH (Plasmid pHLK1.)																	1	B4RF05_PHEZH
314260	Parvularcula bermudensis (strain ATCC BAA-594 / HTCC2503 / KCTC 12087)	Bacteria; Proteobacteria; Alphaproteobacteria; Parvularculales; Parvularculaceae; Parvularcula	0	0																		1	E0TC67_PARBH
991905	Polymorphum gilvum (strain LMG 25793 / CGMCC 1.9160 / SL003B-26A1)	Bacteria; Proteobacteria; Alphaproteobacteria; Polymorphum	4	F2J6L0_POLGS	F2IUL8_POLGS	F2IVN7_POLGS (Plasmid pSL003B.)	F2J606_POLGS															1	F2IZ64_POLGS
360095	Bartonella bacilliformis (strain ATCC 35685 / KC583)	Bacteria; Proteobacteria; Alphaproteobacteria; Rhizobiales; Bartonellaceae; Bartonella	0	0																		1	A1URY2_BARBK
696125	Bartonella clarridgeiae (strain CIP 104772 / 73)	Bacteria; Proteobacteria; Alphaproteobacteria; Rhizobiales; Bartonellaceae; Bartonella	0	0																		1	E6YGR0_BARC7
382640	Bartonella tribocorum (strain CIP 105476 / IBS 506)	Bacteria; Proteobacteria; Alphaproteobacteria; Rhizobiales; Bartonellaceae; Bartonella	0	0																		1	A9IQV2_BART1
634504	Bartonella grahamii (strain as4aup)	Bacteria; Proteobacteria; Alphaproteobacteria; Rhizobiales; Bartonellaceae; Bartonella	0	0																		1	C6ACA1_BARGA
803	Bartonella quintana	Bacteria; Proteobacteria; Alphaproteobacteria; Rhizobiales; Bartonellaceae; Bartonella	0	0																		1	Q6G0B8_BARQU
38323	Bartonella henselae	Bacteria; Proteobacteria; Alphaproteobacteria; Rhizobiales; Bartonellaceae; Bartonella	0	0																		1	Q6G4B1_BARHE
395963	Beijerinckia indica subsp. indica (strain ATCC 9039 / DSM 1715 / NCIB 8712)	Bacteria; Proteobacteria; Alphaproteobacteria; Rhizobiales; Beijerinckiaceae; Beijerinckia	0	0																		1	B2IGY3_BEII9
395965	Methylocella silvestris (strain BL2 / DSM 15510 / NCIMB 13906)	Bacteria; Proteobacteria; Alphaproteobacteria; Rhizobiales; Beijerinckiaceae; Methylocella	1	B8EIX3_METSB																		1	B8EI69_METSB
114615	Bradyrhizobium sp. (strain ORS278)	Bacteria; Proteobacteria; Alphaproteobacteria; Rhizobiales; Bradyrhizobiaceae; Bradyrhizobium	0	0																		1	A4YPN4_BRASO
288000	Bradyrhizobium sp. (strain BTAi1 / ATCC BAA-1182)	Bacteria; Proteobacteria; Alphaproteobacteria; Rhizobiales; Bradyrhizobiaceae; Bradyrhizobium	2	A5EU68_BRASB (Plasmid pBBta01.)	A5EBZ0_BRASB																	1	A5EE99_BRASB
375	Bradyrhizobium japonicum	Bacteria; Proteobacteria; Alphaproteobacteria; Rhizobiales; Bradyrhizobiaceae; Bradyrhizobium	8	Q89BF5_BRAJA	Q877V1_BRAJA	Q89TY2_BRAJA	Q89TJ9_BRAJA	Q79UY2_BRAJA	Q89TT6_BRAJA	Q89BD6_BRAJA	Q89TK0_BRAJA											1	Q89SA7_BRAJA
323097	Nitrobacter hamburgensis (strain X14 / DSM 10229)	Bacteria; Proteobacteria; Alphaproteobacteria; Rhizobiales; Bradyrhizobiaceae; Nitrobacter	9	Q1QIY8_NITHX	Q1QFL7_NITHX (Plasmid pNITHX2.)	Q1QGP5_NITHX	Q1QJN6_NITHX	Q1QQ31_NITHX	Q1QH56_NITHX	Q1QJ67_NITHX	Q1QGN5_NITHX	Q1QP13_NITHX										1	Q1QII4_NITHX
323098	Nitrobacter winogradskyi (strain Nb-255 / ATCC 25391)	Bacteria; Proteobacteria; Alphaproteobacteria; Rhizobiales; Bradyrhizobiaceae; Nitrobacter	2	Q3SQV6_NITWN	Q3SNP7_NITWN																	1	Q3SPD2_NITWN
504832	Oligotropha carboxidovorans (strain ATCC 49405 / DSM 1227 / OM5)	Bacteria; Proteobacteria; Alphaproteobacteria; Rhizobiales; Bradyrhizobiaceae; Oligotropha	0	0																		1	B6JF18_OLICO
1031710	Oligotropha carboxidovorans (strain OM4)	Bacteria; Proteobacteria; Alphaproteobacteria; Rhizobiales; Bradyrhizobiaceae; Oligotropha	0	0																		1	F8BQ17_OLICM
395960	Rhodopseudomonas palustris (strain TIE-1)	Bacteria; Proteobacteria; Alphaproteobacteria; Rhizobiales; Bradyrhizobiaceae; Rhodopseudomonas	2	B3QG03_RHOPT	B3QGQ7_RHOPT																	1	B3Q947_RHOPT
652103	Rhodopseudomonas palustris (strain DX-1)	Bacteria; Proteobacteria; Alphaproteobacteria; Rhizobiales; Bradyrhizobiaceae; Rhodopseudomonas	0	0																		1	E6VD52_RHOPX
316055	Rhodopseudomonas palustris (strain BisA53)	Bacteria; Proteobacteria; Alphaproteobacteria; Rhizobiales; Bradyrhizobiaceae; Rhodopseudomonas	0	0																		1	Q07I75_RHOP5
316057	Rhodopseudomonas palustris (strain BisB5)	Bacteria; Proteobacteria; Alphaproteobacteria; Rhizobiales; Bradyrhizobiaceae; Rhodopseudomonas	1	Q138S7_RHOPS																		1	Q13BV3_RHOPS
316056	Rhodopseudomonas palustris (strain BisB18)	Bacteria; Proteobacteria; Alphaproteobacteria; Rhizobiales; Bradyrhizobiaceae; Rhodopseudomonas	2	Q20XX2_RHOPB	Q212T5_RHOPB																	1	Q20Y92_RHOPB
316058	Rhodopseudomonas palustris (strain HaA2)	Bacteria; Proteobacteria; Alphaproteobacteria; Rhizobiales; Bradyrhizobiaceae; Rhodopseudomonas	0	0																		1	Q2J181_RHOP2
258594	Rhodopseudomonas palustris (strain ATCC BAA-98 / CGA009)	Bacteria; Proteobacteria; Alphaproteobacteria; Rhizobiales; Bradyrhizobiaceae; Rhodopseudomonas	0	0																		1	Q6N1C0_RHOPA
444178	Brucella ovis (strain ATCC 25840 / 63/290 / NCTC 10512)	Bacteria; Proteobacteria; Alphaproteobacteria; Rhizobiales; Brucellaceae; Brucella	0	0																		1	A5VP61_BRUO2
483179	Brucella canis (strain ATCC 23365 / NCTC 10854)	Bacteria; Proteobacteria; Alphaproteobacteria; Rhizobiales; Brucellaceae; Brucella	0	0																		1	A9M919_BRUC2
470137	Brucella suis (strain ATCC 23445 / NCTC 10510)	Bacteria; Proteobacteria; Alphaproteobacteria; Rhizobiales; Brucellaceae; Brucella	0	0																		1	B0CKI0_BRUSI
430066	Brucella abortus (strain S19)	Bacteria; Proteobacteria; Alphaproteobacteria; Rhizobiales; Brucellaceae; Brucella	0	0																		1	B2S9Y8_BRUA1
546272	Brucella melitensis biotype 2 (strain ATCC 23457)	Bacteria; Proteobacteria; Alphaproteobacteria; Rhizobiales; Brucellaceae; Brucella	0	0																		1	C0RHK1_BRUMB
568815	Brucella microti (strain CCM 4915)	Bacteria; Proteobacteria; Alphaproteobacteria; Rhizobiales; Brucellaceae; Brucella	0	0																		1	C7LGI9_BRUMC
941967	Brucella melitensis (strain M28)	Bacteria; Proteobacteria; Alphaproteobacteria; Rhizobiales; Brucellaceae; Brucella	0	0																		1	F2HSI1_BRUMM
359391	Brucella abortus (strain 2308)	Bacteria; Proteobacteria; Alphaproteobacteria; Rhizobiales; Brucellaceae; Brucella	0	0																		1	Q2YMJ9_BRUA2
262698	Brucella abortus biovar 1 (strain 9-941)	Bacteria; Proteobacteria; Alphaproteobacteria; Rhizobiales; Brucellaceae; Brucella	0	0																		1	Q57EM7_BRUAB
204722	Brucella suis biovar 1 (strain 1330)	Bacteria; Proteobacteria; Alphaproteobacteria; Rhizobiales; Brucellaceae; Brucella	0	0																		1	Q8G239_BRUSU
224914	Brucella melitensis biotype 1 (strain 16M / ATCC 23456 / NCTC 10094)	Bacteria; Proteobacteria; Alphaproteobacteria; Rhizobiales; Brucellaceae; Brucella	0	0																		1	Q8YFS9_BRUME
439375	Ochrobactrum anthropi (strain ATCC 49188 / DSM 6882 / NCTC 12168)	Bacteria; Proteobacteria; Alphaproteobacteria; Rhizobiales; Brucellaceae; Ochrobactrum	2	A6WWS6_OCHA4	A6WWS7_OCHA4																	1	A6WWI8_OCHA4
582899	Hyphomicrobium denitrificans (strain ATCC 51888 / DSM 1869 / NCIB 11706 / TK 0415)	Bacteria; Proteobacteria; Alphaproteobacteria; Rhizobiales; Hyphomicrobiaceae; Hyphomicrobium	0	0																		1	D8JUP6_HYPDA
717785	Hyphomicrobium sp. (strain MC1)	Bacteria; Proteobacteria; Alphaproteobacteria; Rhizobiales; Hyphomicrobiaceae; Hyphomicrobium	0	0																		1	F8J951_HYPSM
648757	Rhodomicrobium vannielii (strain ATCC 17100 / ATH 3.1.1 / DSM 162 / LMG 4299)	Bacteria; Proteobacteria; Alphaproteobacteria; Rhizobiales; Hyphomicrobiaceae; Rhodomicrobium	3	E3I5E3_RHOVT	E3HZZ1_RHOVT	E3I569_RHOVT																1	E3I0B5_RHOVT
419610	Methylobacterium extorquens (strain PA1)	Bacteria; Proteobacteria; Alphaproteobacteria; Rhizobiales; Methylobacteriaceae; Methylobacterium	0	0																		1	A9VYX3_METEP
426117	Methylobacterium sp. (strain 4-46)	Bacteria; Proteobacteria; Alphaproteobacteria; Rhizobiales; Methylobacteriaceae; Methylobacterium	1	B0U9X2_METS4 (Plasmid pM44601.)																		1	B0ULX7_METS4
426355	Methylobacterium radiotolerans (strain ATCC 27329 / DSM 1819 / JCM 2831)	Bacteria; Proteobacteria; Alphaproteobacteria; Rhizobiales; Methylobacteriaceae; Methylobacterium	1	B1MA72_METRJ (Plasmid pMRAD06.)																		1	B1LXG2_METRJ
441620	Methylobacterium populi (strain ATCC BAA-705 / NCIMB 13946 / BJ001)	Bacteria; Proteobacteria; Alphaproteobacteria; Rhizobiales; Methylobacteriaceae; Methylobacterium	1	B1ZF19_METPB																		1	B1ZJN8_METPB
440085	Methylobacterium chloromethanicum (strain CM4 / NCIMB 13688)	Bacteria; Proteobacteria; Alphaproteobacteria; Rhizobiales; Methylobacteriaceae; Methylobacterium	3	B7L033_METC4	B7L3H0_METC4 (Plasmid pMCHL01.)	B7L3E4_METC4 (Plasmid pMCHL01.)																1	B7KVB4_METC4
460265	Methylobacterium nodulans (strain ORS2060 / LMG 21967)	Bacteria; Proteobacteria; Alphaproteobacteria; Rhizobiales; Methylobacteriaceae; Methylobacterium	0	0																		1	B8IQT8_METNO
272630	Methylobacterium extorquens (strain ATCC 14718 / DSM 1338 / AM1)	Bacteria; Proteobacteria; Alphaproteobacteria; Rhizobiales; Methylobacteriaceae; Methylobacterium	0	0																		1	C5AXR0_METEA
661410	Methylobacterium extorquens (strain DSM 5838 / DM4)	Bacteria; Proteobacteria; Alphaproteobacteria; Rhizobiales; Methylobacteriaceae; Methylobacterium	2	C7CN05_METED (Plasmid p1METDI.)	C7CFB0_METED (Plasmid p1METDI.)																	1	C7CC54_METED
266779	Mesorhizobium sp. (strain BNC1)	Bacteria; Proteobacteria; Alphaproteobacteria; Rhizobiales; Phyllobacteriaceae; Chelativorans	0	0																		1	Q11KA9_MESSB
765698	Mesorhizobium ciceri bv. biserrulae (strain HAMBI 2942 / LMG 23838 / WSM1271)	Bacteria; Proteobacteria; Alphaproteobacteria; Rhizobiales; Phyllobacteriaceae; Mesorhizobium	0	0																		1	E8T7Z1_MESCW
536019	Mesorhizobium opportunistum (strain LMG 24607 / HAMBI 3007 / WSM2075)	Bacteria; Proteobacteria; Alphaproteobacteria; Rhizobiales; Phyllobacteriaceae; Mesorhizobium	0	0																		1	F7YBV3_MESOW
266835	Rhizobium loti (strain MAFF303099)	Bacteria; Proteobacteria; Alphaproteobacteria; Rhizobiales; Phyllobacteriaceae; Mesorhizobium	6	Q98AE5_RHILO	Q989Z5_RHILO	Q989Z1_RHILO	Q98AE0_RHILO	Q98AA2_RHILO	Q989Y6_RHILO													1	Q985U6_RHILO
402881	Parvibaculum lavamentivorans (strain DS-1 / DSM 13023 / NCIMB 13966)	Bacteria; Proteobacteria; Alphaproteobacteria; Rhizobiales; Phyllobacteriaceae; Parvibaculum	1	A7HYQ7_PARL1																		1	antisens in mutY
537021	Liberibacter asiaticus (strain psy62)	Bacteria; Proteobacteria; Alphaproteobacteria; Rhizobiales; Rhizobiaceae; Candidatus Liberibacter	0	0																		1	C6XEZ9_LIBAP
658172	Liberibacter solanacearum (strain CLso-ZC1)	Bacteria; Proteobacteria; Alphaproteobacteria; Rhizobiales; Rhizobiaceae; Candidatus Liberibacter	0	0																		1	E4UCH7_LIBSC
311403	Agrobacterium radiobacter (strain K84 / ATCC BAA-868)	Bacteria; Proteobacteria; Alphaproteobacteria; Rhizobiales; Rhizobiaceae; Rhizobium/Agrobacterium group; Agrobacterium	2	B9JQN1_AGRRK (Plasmid pAtK84c.)	B9JQB7_AGRRK (Plasmid pAtK84c.)																	1	B9JAT2_AGRRK
311402	Agrobacterium vitis (strain S4 / ATCC BAA-846)	Bacteria; Proteobacteria; Alphaproteobacteria; Rhizobiales; Rhizobiaceae; Rhizobium/Agrobacterium group; Agrobacterium	4	B9K608_AGRVS (Plasmid pAtS4a.)	B9JV94_AGRVS	B9K386_AGRVS (Plasmid pAtS4b.)	B9JRK9_AGRVS															1	B9JT66_AGRVS
861208	Agrobacterium sp. (strain H13-3)	Bacteria; Proteobacteria; Alphaproteobacteria; Rhizobiales; Rhizobiaceae; Rhizobium/Agrobacterium group; Agrobacterium	1	F0LD77_AGRSH																		1	F0L7N4_AGRSH
176299	Agrobacterium tumefaciens (strain C58 / ATCC 33970)	Bacteria; Proteobacteria; Alphaproteobacteria; Rhizobiales; Rhizobiaceae; Rhizobium/Agrobacterium group; Agrobacterium	1	A9CH88_AGRT5																		1	Q8U5I1_AGRT5
491916	Rhizobium etli (strain CIAT 652)	Bacteria; Proteobacteria; Alphaproteobacteria; Rhizobiales; Rhizobiaceae; Rhizobium/Agrobacterium group; Rhizobium	0	0																		1	B3PSF1_RHIE6
395492	Rhizobium leguminosarum bv. trifolii (strain WSM2304)	Bacteria; Proteobacteria; Alphaproteobacteria; Rhizobiales; Rhizobiaceae; Rhizobium/Agrobacterium group; Rhizobium	0	0																		1	B5ZT01_RHILW
395491	Rhizobium leguminosarum bv. trifolii (strain WSM1325)	Bacteria; Proteobacteria; Alphaproteobacteria; Rhizobiales; Rhizobiaceae; Rhizobium/Agrobacterium group; Rhizobium	0	0																		1	C6AR61_RHILS
216596	Rhizobium leguminosarum bv. viciae (strain 3841)	Bacteria; Proteobacteria; Alphaproteobacteria; Rhizobiales; Rhizobiaceae; Rhizobium/Agrobacterium group; Rhizobium	1	Q1M9Y2_RHIL3 (Plasmid pRL7.)																		1	Q1MKC9_RHIL3
347834	Rhizobium etli (strain CFN 42 / ATCC 51251)	Bacteria; Proteobacteria; Alphaproteobacteria; Rhizobiales; Rhizobiaceae; Rhizobium/Agrobacterium group; Rhizobium	5	Q8KKX5_RHIEC (Plasmid sym p42d.)	Q2K2G0_RHIEC (Plasmid p42a.)	Q2K299_RHIEC (Plasmid p42a.)	Q2K2F3_RHIEC (Plasmid p42a.)	Q2K2G8_RHIEC (Plasmid p42a.)														1	Q2KBH7_RHIEC
366394	Sinorhizobium medicae (strain WSM419)	Bacteria; Proteobacteria; Alphaproteobacteria; Rhizobiales; Rhizobiaceae; Sinorhizobium/Ensifer group; Sinorhizobium	3	A6UN36_SINMW (Plasmid pSMED03.)	A6UMZ5_SINMW (Plasmid pSMED03.)	A6UA60_SINMW (Plasmid pSMED02.)																1	A6U6X0_SINMW
394	Rhizobium sp. (strain NGR234)	Bacteria; Proteobacteria; Alphaproteobacteria; Rhizobiales; Rhizobiaceae; Sinorhizobium/Ensifer group; Sinorhizobium	10	C3KL40_RHISN (Plasmid sym pNGR234b, and Plasmid pNGR234b.)	C3KKK5_RHISN (Plasmid sym pNGR234b, and Plasmid pNGR234b.)	C3KN51_RHISN (Plasmid pNGR234b, and Plasmid sym pNGR234b.)	Y4BM_RHISN (Plasmid sym pNGR234a.)	C3KQM3_RHISN (Plasmid sym pNGR234b.)	Q6W196_RHISN (Plasmid megaplasmid 2, Plasmid sym pNGR234b, and Plasmid pNGR234b.)	Y4IQ_RHISN (Plasmid sym pNGR234a.)	Y4PL_RHISN (Plasmid sym pNGR234a.)	C3MFD8_RHISN	Y4UH_RHISN (Plasmid sym pNGR234a.)									1	C3MHM5_RHISN
698936	Sinorhizobium meliloti (strain BL225C)	Bacteria; Proteobacteria; Alphaproteobacteria; Rhizobiales; Rhizobiaceae; Sinorhizobium/Ensifer group; Sinorhizobium	1	F6BX04_SINMB (Plasmid pSINMEB01.)																		1	F6BVS2_SINMB
707241	Sinorhizobium meliloti (strain SM11)	Bacteria; Proteobacteria; Alphaproteobacteria; Rhizobiales; Rhizobiaceae; Sinorhizobium/Ensifer group; Sinorhizobium	5	F7X055_SINMM	F7X4T0_SINMM (Plasmid pSmeSM11c, and Plasmid pSmeSM11d.)	F7XBN9_SINMM (Plasmid pSmeSM11c, and Plasmid pSmeSM11d.)	F7X7S2_SINMM	F7XBW0_SINMM (Plasmid pSmeSM11c.)														1	F7XAK8_SINMM
266834	Rhizobium meliloti (strain 1021)	Bacteria; Proteobacteria; Alphaproteobacteria; Rhizobiales; Rhizobiaceae; Sinorhizobium/Ensifer group; Sinorhizobium	3	Q92ZN4_RHIME (Plasmid pSymA.)	Q92ZB0_RHIME (Plasmid pSymA.)	Q92LD8_RHIME																1	Q92RE9_RHIME
438753	Azorhizobium caulinodans (strain ATCC 43989 / DSM 5975 / ORS 571)	Bacteria; Proteobacteria; Alphaproteobacteria; Rhizobiales; Xanthobacteraceae; Azorhizobium	1	A8HUF7_AZOC5																		1	A8IM02_AZOC5
639283	Starkeya novella (strain ATCC 8093 / DSM 506 / CCM 1077 / IAM 12100 / NBRC 12443 / NCIB 9113)	Bacteria; Proteobacteria; Alphaproteobacteria; Rhizobiales; Xanthobacteraceae; Starkeya	0	0																		1	D7A3Q3_STAND
78245	Xanthobacter autotrophicus (strain ATCC BAA-1158 / Py2)	Bacteria; Proteobacteria; Alphaproteobacteria; Rhizobiales; Xanthobacteraceae; Xanthobacter	0	0																		1	A7IEH7_XANP2
582402	Hirschia baltica (strain ATCC 49814 / DSM 5838 / IFAM 1418)	Bacteria; Proteobacteria; Alphaproteobacteria; Rhodobacterales; Hyphomonadaceae; Hirschia	0	0																		1	C6XRC4_HIRBI
228405	Hyphomonas neptunium (strain ATCC 15444)	Bacteria; Proteobacteria; Alphaproteobacteria; Rhodobacterales; Hyphomonadaceae; Hyphomonas	0	0																		1	Q0C0X7_HYPNA
394221	Maricaulis maris (strain MCS10)	Bacteria; Proteobacteria; Alphaproteobacteria; Rhodobacterales; Hyphomonadaceae; Maricaulis	0	0																		1	Q0AMJ9_MARMM
398580	Dinoroseobacter shibae (strain DFL 12)	Bacteria; Proteobacteria; Alphaproteobacteria; Rhodobacterales; Rhodobacteraceae; Dinoroseobacter	1	A8LUC4_DINSH (Plasmid pDSHI04.)																		1	A8LJV2_DINSH
290400	Jannaschia sp. (strain CCS1)	Bacteria; Proteobacteria; Alphaproteobacteria; Rhodobacterales; Rhodobacteraceae; Jannaschia	0	0																		1	Q28VE9_JANSC
880591	Ketogulonicigenium vulgare (strain Y25)	Bacteria; Proteobacteria; Alphaproteobacteria; Rhodobacterales; Rhodobacteraceae; Ketogulonicigenium	0	0																		1	E3F189_KETVY
318586	Paracoccus denitrificans (strain Pd 1222)	Bacteria; Proteobacteria; Alphaproteobacteria; Rhodobacterales; Rhodobacteraceae; Paracoccus	1	A1AZ81_PARDP																		1	A1B3U4_PARDP
349101	Rhodobacter sphaeroides (strain ATCC 17029 / ATH 2.4.9)	Bacteria; Proteobacteria; Alphaproteobacteria; Rhodobacterales; Rhodobacteraceae; Rhodobacter	0	0																		1	A3PFX0_RHOS1
349102	Rhodobacter sphaeroides (strain ATCC 17025 / ATH 2.4.3)	Bacteria; Proteobacteria; Alphaproteobacteria; Rhodobacterales; Rhodobacteraceae; Rhodobacter	15	A4WUG1_RHOS5	A4WTI0_RHOS5	A4WYG7_RHOS5 (Plasmid pRSPA01.)	A4WUG0_RHOS5	A4WPA9_RHOS5 (Plasmid pRSPA01.)	A4WYG9_RHOS5 (Plasmid pRSPA01.)	A4WUF8_RHOS5	A4X079_RHOS5 (Plasmid pRSPA02.)	A4WYA9_RHOS5 (Plasmid pRSPA01.)	A4WYF2_RHOS5 (Plasmid pRSPA01.)	A4WTI8_RHOS5	A4WQP2_RHOS5	A4WTL0_RHOS5	A4WYA6_RHOS5 (Plasmid pRSPA01.)	A4WQP3_RHOS5				1	A4WNL1_RHOS5
557760	Rhodobacter sphaeroides (strain KD131 / KCTC 12085)	Bacteria; Proteobacteria; Alphaproteobacteria; Rhodobacterales; Rhodobacteraceae; Rhodobacter	0	0																		1	B9KRA2_RHOSK
272942	Rhodobacter capsulatus (strain ATCC BAA-309 / NBRC 16581 / SB1003)	Bacteria; Proteobacteria; Alphaproteobacteria; Rhodobacterales; Rhodobacteraceae; Rhodobacter	0	0																		1	D5ALD6_RHOCB
272943	Rhodobacter sphaeroides (strain ATCC 17023 / 2.4.1 / NCIB 8253 / DSM 158)	Bacteria; Proteobacteria; Alphaproteobacteria; Rhodobacterales; Rhodobacteraceae; Rhodobacter	1	Q3J3H4_RHOS4																		1	Q3J6H7_RHOS4
391595	Roseobacter litoralis (strain ATCC 49566 / DSM 6996 / JCM 21268 / NBRC 15278 / OCh 149)	Bacteria; Proteobacteria; Alphaproteobacteria; Rhodobacterales; Rhodobacteraceae; Roseobacter	1	F7ZJ85_ROSLO																		1	F7ZHF7_ROSLO
375451	Roseobacter denitrificans (strain ATCC 33942 / OCh 114)	Bacteria; Proteobacteria; Alphaproteobacteria; Rhodobacterales; Rhodobacteraceae; Roseobacter	1	Q07GP0_ROSDO (Plasmid pTB1.)																		1	Q16DC2_ROSDO
292414	Silicibacter sp. (strain TM1040)	Bacteria; Proteobacteria; Alphaproteobacteria; Rhodobacterales; Rhodobacteraceae; Ruegeria	0	0																		1	Q1GD90_SILST
246200	Silicibacter pomeroyi (strain ATCC 700808 / DSM 15171 / DSS-3)	Bacteria; Proteobacteria; Alphaproteobacteria; Rhodobacterales; Rhodobacteraceae; Ruegeria	0	0																		1	Q5LMW5_SILPO
634452	Acetobacter pasteurianus (strain NBRC 3283 / LMG 1513 / CCTM 1153)	Bacteria; Proteobacteria; Alphaproteobacteria; Rhodospirillales; Acetobacteraceae; Acetobacter	1	C7JIX4_ACEP3 (Plasmid pAPA01-020.)																		1	C7JG79_ACEP3
926570	Acidiphilium multivorum (strain DSM 11245 / JCM 8867 / AIU301)	Bacteria; Proteobacteria; Alphaproteobacteria; Rhodospirillales; Acetobacteraceae; Acidiphilium	8	F0J7N3_ACIMA (Plasmid pACMV2.)	F0J756_ACIMA (Plasmid pACMV1.)	F0J3H4_ACIMA	F0IYV4_ACIMA	F0J115_ACIMA	F0J7F4_ACIMA (Plasmid pACMV1.)	F0J037_ACIMA	F0J1R6_ACIMA											1	F0IYN6_ACIMA
349163	Acidiphilium cryptum (strain JF-5)	Bacteria; Proteobacteria; Alphaproteobacteria; Rhodospirillales; Acetobacteraceae; Acidiphilium	9	A5FTQ2_ACICJ (Plasmid pACRY02.)	A5FTS5_ACICJ (Plasmid pACRY02.)	A5G0N3_ACICJ	A5FT56_ACICJ (Plasmid pACRY01.)	A5FU05_ACICJ (Plasmid pACRY03.)	A5FT57_ACICJ (Plasmid pACRY01.)	A5FUA8_ACICJ (Plasmid pACRY05.)	A5FTH9_ACICJ (Plasmid pACRY02.)	A5FTC2_ACICJ (Plasmid pACRY01.)	A5FU28_ACICJ (Plasmid pACRY03.)									1	A5FYM9_ACICJ
272568	Gluconacetobacter diazotrophicus (strain ATCC 49037 / DSM 5601 / PAl5)	Bacteria; Proteobacteria; Alphaproteobacteria; Rhodospirillales; Acetobacteraceae; Gluconacetobacter	10	A9HCE2_GLUDA	A9H5N0_GLUDA	A9HGM5_GLUDA	A9H079_GLUDA	A9HGQ3_GLUDA	B5ZDY1_GLUDA	B5ZK85_GLUDA	A9H6M2_GLUDA	A9HKG5_GLUDA	A9HCA1_GLUDA									1	B5ZDG3_GLUDA
442	Gluconobacter oxydans	Bacteria; Proteobacteria; Alphaproteobacteria; Rhodospirillales; Acetobacteraceae; Gluconobacter	0	0																		1	B932_1042
391165	Granulibacter bethesdensis (strain ATCC BAA-1260 / CGDNIH1)	Bacteria; Proteobacteria; Alphaproteobacteria; Rhodospirillales; Acetobacteraceae; Granulibacter	0	0																		1	Q0BQZ2_GRABC
137722	Azospirillum sp. (strain B510)	Bacteria; Proteobacteria; Alphaproteobacteria; Rhodospirillales; Rhodospirillaceae; Azospirillum	7	D3P228_AZOS1 (Plasmid pAB510b.)	D3P0H4_AZOS1 (Plasmid pAB510a.)	D3P0V6_AZOS1 (Plasmid pAB510a.)	D3NRS7_AZOS1	D3NRS8_AZOS1	D3NQL5_AZOS1 (Plasmid pAB510b, Plasmid pAB510c, and Plasmid pAB510f.)	D3P6U9_AZOS1 (Plasmid pAB510e, and Plasmid pAB510f.)												1	D3P3X1_AZOS1
342108	Magnetospirillum magneticum (strain AMB-1 / ATCC 700264)	Bacteria; Proteobacteria; Alphaproteobacteria; Rhodospirillales; Rhodospirillaceae; Magnetospirillum	0	0																		1	antisens in mutY
414684	Rhodospirillum centenum (strain ATCC 51521 / SW)	Bacteria; Proteobacteria; Alphaproteobacteria; Rhodospirillales; Rhodospirillaceae; Rhodospirillum	0	0																		1	B6IR60_RHOCS
269796	Rhodospirillum rubrum (strain ATCC 11170 / NCIB 8255)	Bacteria; Proteobacteria; Alphaproteobacteria; Rhodospirillales; Rhodospirillaceae; Rhodospirillum	0	0																		1	Q2RPA0_RHORT
320483	Anaplasma marginale (strain Florida)	Bacteria; Proteobacteria; Alphaproteobacteria; Rickettsiales; Anaplasmataceae; Anaplasma	0	0																		1	B9KIG3_ANAMF
574556	Anaplasma centrale (strain Israel)	Bacteria; Proteobacteria; Alphaproteobacteria; Rickettsiales; Anaplasmataceae; Anaplasma	0	0																		1	D1AS55_ANACI
234826	Anaplasma marginale (strain St. Maries)	Bacteria; Proteobacteria; Alphaproteobacteria; Rickettsiales; Anaplasmataceae; Anaplasma	0	0																		1	Q5PAW0_ANAMM
212042	Anaplasma phagocytophilum (strain HZ)	Bacteria; Proteobacteria; Alphaproteobacteria; Rickettsiales; Anaplasmataceae; Anaplasma; phagocytophilum group	0	0																		1	Q2GK96_ANAPZ
205920	Ehrlichia chaffeensis (strain Arkansas)	Bacteria; Proteobacteria; Alphaproteobacteria; Rickettsiales; Anaplasmataceae; Ehrlichia	0	0																		1	Q2GGC0_EHRCR
269484	Ehrlichia canis (strain Jake)	Bacteria; Proteobacteria; Alphaproteobacteria; Rickettsiales; Anaplasmataceae; Ehrlichia	0	0																		1	Q3YSB3_EHRCJ
302409	Ehrlichia ruminantium (strain Gardel)	Bacteria; Proteobacteria; Alphaproteobacteria; Rickettsiales; Anaplasmataceae; Ehrlichia	0	0																		1	Q5FHP0_EHRRG
254945	Ehrlichia ruminantium (strain Welgevonden)	Bacteria; Proteobacteria; Alphaproteobacteria; Rickettsiales; Anaplasmataceae; Ehrlichia	0	0																		1	Q5HBG6_EHRRW
434131	Neorickettsia risticii (strain Illinois)	Bacteria; Proteobacteria; Alphaproteobacteria; Rickettsiales; Anaplasmataceae; Neorickettsia	0	0																		0		0.87	0.9	unknown	mesophilic	host-associated
222891	Neorickettsia sennetsu (strain Miyayama)	Bacteria; Proteobacteria; Alphaproteobacteria; Rickettsiales; Anaplasmataceae; Neorickettsia	0	0																		0		0.86	0.9	unknown	mesophilic	host-associated
570417	Wolbachia pipientis subsp. Culex pipiens (strain wPip)	Bacteria; Proteobacteria; Alphaproteobacteria; Rickettsiales; Anaplasmataceae; Wolbachieae; Wolbachia	0	0																		1	B3CP14_WOLPP
66084	Wolbachia sp. subsp. Drosophila simulans (strain wRi)	Bacteria; Proteobacteria; Alphaproteobacteria; Rickettsiales; Anaplasmataceae; Wolbachieae; Wolbachia	0	0																		1	C0R2Q6_WOLWR
292805	Wolbachia sp. subsp. Brugia malayi (strain TRS)	Bacteria; Proteobacteria; Alphaproteobacteria; Rickettsiales; Anaplasmataceae; Wolbachieae; Wolbachia	0	0																		1	Q5GSY4_WOLTR
163164	Wolbachia pipientis wMel	Bacteria; Proteobacteria; Alphaproteobacteria; Rickettsiales; Anaplasmataceae; Wolbachieae; Wolbachia	0	0																		1	Q73HZ6_WOLPM
696127	Midichloria mitochondrii (strain IricVA)	Bacteria; Proteobacteria; Alphaproteobacteria; Rickettsiales; Candidatus Midichloria	0	0																		1	F7XUY3_MIDMI F7XUY5_MIDMI partial duplication
357244	Orientia tsutsugamushi (strain Boryong)	Bacteria; Proteobacteria; Alphaproteobacteria; Rickettsiales; Rickettsiaceae; Rickettsieae; Orientia	0	0																		1	A5CF19_ORITB
334380	Orientia tsutsugamushi (strain Ikeda)	Bacteria; Proteobacteria; Alphaproteobacteria; Rickettsiales; Rickettsiaceae; Rickettsieae; Orientia	0	0																		1	B3CTE3_ORITI
391896	Rickettsia bellii (strain OSU 85-389)	Bacteria; Proteobacteria; Alphaproteobacteria; Rickettsiales; Rickettsiaceae; Rickettsieae; Rickettsia	0	0																		1	A8GXX3_RICB8
336407	Rickettsia bellii (strain RML369-C)	Bacteria; Proteobacteria; Alphaproteobacteria; Rickettsiales; Rickettsiaceae; Rickettsieae; Rickettsia	0	0																		1	Q1RK74_RICBR
416276	Rickettsia massiliae (strain Mtu5)	Bacteria; Proteobacteria; Alphaproteobacteria; Rickettsiales; Rickettsiaceae; Rickettsieae; Rickettsia; spotted fever group	2	A8F1V6_RICM5	A8F1V0_RICM5																	1	A8F2W5_RICM5
293614	Rickettsia akari (strain Hartford)	Bacteria; Proteobacteria; Alphaproteobacteria; Rickettsiales; Rickettsiaceae; Rickettsieae; Rickettsia; spotted fever group	0	0																		1	A8GQ31_RICAH
392021	Rickettsia rickettsii (strain Sheila Smith)	Bacteria; Proteobacteria; Alphaproteobacteria; Rickettsiales; Rickettsiaceae; Rickettsieae; Rickettsia; spotted fever group	0	0																		1	A8GTX4_RICRS
452659	Rickettsia rickettsii (strain Iowa)	Bacteria; Proteobacteria; Alphaproteobacteria; Rickettsiales; Rickettsiaceae; Rickettsieae; Rickettsia; spotted fever group	0	0																		1	B0BVG2_RICRO
347255	Rickettsia africae (strain ESF-5)	Bacteria; Proteobacteria; Alphaproteobacteria; Rickettsiales; Rickettsiaceae; Rickettsieae; Rickettsia; spotted fever group	0	0																		1	C3PLV8_RICAE
562019	Rickettsia peacockii (strain Rustic)	Bacteria; Proteobacteria; Alphaproteobacteria; Rickettsiales; Rickettsiaceae; Rickettsieae; Rickettsia; spotted fever group	0	0																		1	C4K249_RICPU
315456	Rickettsia felis (strain ATCC VR-1525 / URRWXCal2)	Bacteria; Proteobacteria; Alphaproteobacteria; Rickettsiales; Rickettsiaceae; Rickettsieae; Rickettsia; spotted fever group	1	Q4UMQ1_RICFE																		1	Q4UJX6_RICFE
272944	Rickettsia conorii (strain ATCC VR-613 / Malish 7)	Bacteria; Proteobacteria; Alphaproteobacteria; Rickettsiales; Rickettsiaceae; Rickettsieae; Rickettsia; spotted fever group	0	0																		1	Q92G44_RICCN
1032845	Rickettsia heilongjiangensis (strain ATCC VR-1524 / 054)	Bacteria; Proteobacteria; Alphaproteobacteria; Rickettsiales; Rickettsiaceae; Rickettsieae; Rickettsia; spotted fever group	0	0																		1	Rh054_06960
293613	Rickettsia canadensis (strain McKiel)	Bacteria; Proteobacteria; Alphaproteobacteria; Rickettsiales; Rickettsiaceae; Rickettsieae; Rickettsia; typhus group	0	0																		1	A8F044_RICCK
449216	Rickettsia prowazekii (strain Rp22)	Bacteria; Proteobacteria; Alphaproteobacteria; Rickettsiales; Rickettsiaceae; Rickettsieae; Rickettsia; typhus group	0	0																		1	D5AYB1_RICPP
257363	Rickettsia typhi (strain ATCC VR-144 / Wilmington)	Bacteria; Proteobacteria; Alphaproteobacteria; Rickettsiales; Rickettsiaceae; Rickettsieae; Rickettsia; typhus group	0	0																		1	Q68Y07_RICTY
272947	Rickettsia prowazekii (strain Madrid E)	Bacteria; Proteobacteria; Alphaproteobacteria; Rickettsiales; Rickettsiaceae; Rickettsieae; Rickettsia; typhus group	0	0																		1	Y826_RICPR
1002672	Pelagibacter sp. (strain IMCC9063)	Bacteria; Proteobacteria; Alphaproteobacteria; Rickettsiales; SAR11 cluster; Candidatus Pelagibacter	0	0																		1	F2I0H2_PELSM
335992	Pelagibacter ubique (strain HTCC1062)	Bacteria; Proteobacteria; Alphaproteobacteria; Rickettsiales; SAR11 cluster; Candidatus Pelagibacter	0	0																		1	Q4FPF3_PELUB
488538	Puniceispirillum marinum (strain IMCC1322)	Bacteria; Proteobacteria; Alphaproteobacteria; SAR116 cluster; Candidatus Puniceispirillum	0	0																		1	D5BSU3_PUNMI
314225	Erythrobacter litoralis (strain HTCC2594)	Bacteria; Proteobacteria; Alphaproteobacteria; Sphingomonadales; Erythrobacteraceae; Erythrobacter	0	0																		1	Q2N932_ERYLH
279238	Novosphingobium aromaticivorans (strain DSM 12444)	Bacteria; Proteobacteria; Alphaproteobacteria; Sphingomonadales; Sphingomonadaceae; Novosphingobium	1	Q2G8C2_NOVAD																		1	Q2G9R9_NOVAD
452662	Sphingobium japonicum (strain NBRC 101211 / UT26S)	Bacteria; Proteobacteria; Alphaproteobacteria; Sphingomonadales; Sphingomonadaceae; Sphingobium	2	D4Z9B7_SPHJU (Plasmid pUT1.)	D4Z5I5_SPHJU																	1	D4YX39_SPHJU
392499	Sphingomonas wittichii (strain RW1 / DSM 6014 / JCM 10273)	Bacteria; Proteobacteria; Alphaproteobacteria; Sphingomonadales; Sphingomonadaceae; Sphingomonas	7	A5VH32_SPHWW (Plasmid pSWIT02.)	A5VHE5_SPHWW (Plasmid pSWIT02.)	A5VGY3_SPHWW (Plasmid pSWIT02.)	A5V4R0_SPHWW (Plasmid pSWIT01.)	A5VG33_SPHWW (Plasmid pSWIT01, and Plasmid pSWIT02.)	A5VGX6_SPHWW (Plasmid pSWIT02.)	A5VHB7_SPHWW (Plasmid pSWIT02.)												1	A5VFG2_SPHWW
317655	Sphingopyxis alaskensis (strain DSM 13593 / LMG 18877 / RB2256)	Bacteria; Proteobacteria; Alphaproteobacteria; Sphingomonadales; Sphingomonadaceae; Sphingopyxis	2	Q1GUV5_SPHAL	Q1GTQ7_SPHAL																	1	Q1GQU6_SPHAL
622759	Zymomonas mobilis subsp. mobilis (strain NCIB 11163)	Bacteria; Proteobacteria; Alphaproteobacteria; Sphingomonadales; Sphingomonadaceae; Zymomonas	0	0																		1	C8WEE5_ZYMMN
555217	Zymomonas mobilis subsp. mobilis (strain ATCC 10988 / DSM 424 / LMG 404 / NCIMB 8938 / NRRL B-806 / ZM1)	Bacteria; Proteobacteria; Alphaproteobacteria; Sphingomonadales; Sphingomonadaceae; Zymomonas	0	0																		1	F8DV89_ZYMMA
579138	Zymomonas mobilis subsp. pomaceae (strain ATCC 29192 / JCM 10191 / NBRC 13757 / NCIMB 11200 / NRRL B-4491)	Bacteria; Proteobacteria; Alphaproteobacteria; Sphingomonadales; Sphingomonadaceae; Zymomonas	0	0																		1	F8EVJ3_ZYMMT
542	Zymomonas mobilis	Bacteria; Proteobacteria; Alphaproteobacteria; Sphingomonadales; Sphingomonadaceae; Zymomonas	0	0																		1	Q5NLW0_ZYMMO
762376	Achromobacter xylosoxidans (strain A8)	Bacteria; Proteobacteria; Betaproteobacteria; Burkholderiales; Alcaligenaceae; Achromobacter	2	E3HXN9_ACHXA (Plasmid pA81.)	E3HXS3_ACHXA (Plasmid pA81.)																	1	E3HGE6_ACHXA
340100	Bordetella petrii (strain ATCC BAA-461 / DSM 12804 / CCUG 43448)	Bacteria; Proteobacteria; Betaproteobacteria; Burkholderiales; Alcaligenaceae; Bordetella	2	A9IBT2_BORPD	A9I9A9_BORPD																	1	A9I4X8_BORPD
360910	Bordetella avium (strain 197N)	Bacteria; Proteobacteria; Betaproteobacteria; Burkholderiales; Alcaligenaceae; Bordetella	0	0																		1	Q2KVH5_BORA1
519	Bordetella parapertussis	Bacteria; Proteobacteria; Betaproteobacteria; Burkholderiales; Alcaligenaceae; Bordetella	0	0																		1	Q7W4C1_BORPA
518	Bordetella bronchiseptica	Bacteria; Proteobacteria; Betaproteobacteria; Burkholderiales; Alcaligenaceae; Bordetella	0	0																		1	Q7WFS9_BORBR
520	Bordetella pertussis	Bacteria; Proteobacteria; Betaproteobacteria; Burkholderiales; Alcaligenaceae; Bordetella	0	0																		1	yes
1017264	Bordetella pertussis (strain CS)	Bacteria; Proteobacteria; Betaproteobacteria; Burkholderiales; Alcaligenaceae; Bordetella	0	0																		1	BPTD_2983
1007105	Pusillimonas sp. (strain T7-7)	Bacteria; Proteobacteria; Betaproteobacteria; Burkholderiales; Alcaligenaceae; Pusillimonas	1	F4GY04_PUSST (Plasmid.)																		1	F4GTV0_PUSST
937774	Taylorella equigenitalis (strain MCE9)	Bacteria; Proteobacteria; Betaproteobacteria; Burkholderiales; Alcaligenaceae; Taylorella	1	E8UEW6_TAYEM																		1	E8UEF1_TAYEM
391038	Burkholderia phymatum (strain DSM 17167 / STM815)	Bacteria; Proteobacteria; Betaproteobacteria; Burkholderiales; Burkholderiaceae; Burkholderia	5	B2JY39_BURP8 (Plasmid pBPHY02.)	B2JY61_BURP8 (Plasmid pBPHY02.)	B2JSE3_BURP8	B2JSI6_BURP8	B2JXN8_BURP8 (Plasmid pBPHY02.)														1	B2JHF2_BURP8
398527	Burkholderia phytofirmans (strain DSM 17436 / PsJN)	Bacteria; Proteobacteria; Betaproteobacteria; Burkholderiales; Burkholderiaceae; Burkholderia	3	B2T0Q9_BURPP	B2T0R0_BURPP	B2T1Z5_BURPP																1	B2SYW7_BURPP
626418	Burkholderia glumae (strain BGR1)	Bacteria; Proteobacteria; Betaproteobacteria; Burkholderiales; Burkholderiaceae; Burkholderia	4	C5ANB9_BURGB (Plasmid bglu_2p, and Plasmid bglu_3p.)	C5AMZ2_BURGB (Plasmid bglu_1p.)	C5A967_BURGB (Plasmid bglu_2p.)	C5AGQ8_BURGB (Plasmid bglu_1p, and Plasmid bglu_3p.)															1	C5AAE5_BURGB
640511	Burkholderia sp. (strain CCGE1002)	Bacteria; Proteobacteria; Betaproteobacteria; Burkholderiales; Burkholderiaceae; Burkholderia	2	D5WN22_BURSC (Plasmid pBC201.)	D5WP45_BURSC (Plasmid pBC201.)																	1	D5W4U8_BURSC
640512	Burkholderia sp. (strain CCGE1003)	Bacteria; Proteobacteria; Betaproteobacteria; Burkholderiales; Burkholderiaceae; Burkholderia	1	E1TI38_BURSG																		1	E1TA20_BURSG
882378	Burkholderia rhizoxinica (strain DSM 19002 / CIP 109453 / HKI 454)	Bacteria; Proteobacteria; Betaproteobacteria; Burkholderiales; Burkholderiaceae; Burkholderia	9	E5AW27_BURRH (Plasmid pBRH02.)	E5ATW2_BURRH (Plasmid pBRH01.)	E5ARA5_BURRH	E5AUD4_BURRH (Plasmid pBRH01.)	E5AWB0_BURRH (Plasmid pBRH02.)	E5AWB5_BURRH (Plasmid pBRH02.)	E5AUD7_BURRH (Plasmid pBRH01.)	E5AKM4_BURRH	E5AQD7_BURRH										1	E5ALH4_BURRH
266265	Burkholderia xenovorans (strain LB400)	Bacteria; Proteobacteria; Betaproteobacteria; Burkholderiales; Burkholderiaceae; Burkholderia	7	Q13JC9_BURXL	Q13XM2_BURXL	Q144I9_BURXL	Q13XL7_BURXL	Q13ST2_BURXL	Q13XM4_BURXL	Q13PF8_BURXL												1	Q13U00_BURXL
331272	Burkholderia cenocepacia (strain HI2424)	Bacteria; Proteobacteria; Betaproteobacteria; Burkholderiales; Burkholderiaceae; Burkholderia; Burkholderia cepacia complex	3	A0B4S8_BURCH (Plasmid pHI2424-1.)	A0AX99_BURCH	A0AX25_BURCH																1	A0K495_BURCH
269482	Burkholderia vietnamiensis (strain G4 / LMG 22486)	Bacteria; Proteobacteria; Betaproteobacteria; Burkholderiales; Burkholderiaceae; Burkholderia; Burkholderia cepacia complex	9	A4JLW2_BURVG	A4JAA9_BURVG	A4JM20_BURVG	A4JS78_BURVG	A4JUT5_BURVG (Plasmid pBVIE02.)	A4JLY6_BURVG	A4JFK9_BURVG (Plasmid pBVIE01.)	A4J9T2_BURVG (Plasmid pBVIE02, and Plasmid pBVIE04.)	A4JMB0_BURVG										1	A4JBA2_BURVG
406425	Burkholderia cenocepacia (strain MC0-3)	Bacteria; Proteobacteria; Betaproteobacteria; Burkholderiales; Burkholderiaceae; Burkholderia; Burkholderia cepacia complex	0	0																		1	B1JV86_BURCC
398577	Burkholderia ambifaria (strain MC40-6)	Bacteria; Proteobacteria; Betaproteobacteria; Burkholderiales; Burkholderiaceae; Burkholderia; Burkholderia cepacia complex	0	0																		1	B1YST2_BURA4
395019	Burkholderia multivorans (strain ATCC 17616 / 249)	Bacteria; Proteobacteria; Betaproteobacteria; Burkholderiales; Burkholderiaceae; Burkholderia; Burkholderia cepacia complex	12	A9AMU5_BURM1	A9AN73_BURM1	A9AE76_BURM1 (Plasmid pBMUL01.)	A9AMT2_BURM1	A9AE74_BURM1 (Plasmid pBMUL01.)	A9AN56_BURM1	ISTB_BURM1 (Plasmid pBMUL01, and Plasmid pTGL1.)	A9AMU3_BURM1	A9AF94_BURM1	A9AN58_BURM1	A9AE68_BURM1	A9AS60_BURM1 (Plasmid pTGL1, and Plasmid pBMUL01.)							2	A0A0H3KGK8_BURM1
216591	Burkholderia cepacia (strain J2315 / LMG 16656)	Bacteria; Proteobacteria; Betaproteobacteria; Burkholderiales; Burkholderiaceae; Burkholderia; Burkholderia cepacia complex	2	B4E5J0_BURCJ	B4E7R0_BURCJ																	1	B4E5Y4_BURCJ
339670	Burkholderia ambifaria (strain ATCC BAA-244 / AMMD)	Bacteria; Proteobacteria; Betaproteobacteria; Burkholderiales; Burkholderiaceae; Burkholderia; Burkholderia cepacia complex	0	0																		1	Q0BIJ3_BURCM
331271	Burkholderia cenocepacia (strain AU 1054)	Bacteria; Proteobacteria; Betaproteobacteria; Burkholderiales; Burkholderiaceae; Burkholderia; Burkholderia cepacia complex	2	Q1BKU4_BURCA	Q1BKM5_BURCA																	1	Q1BZF5_BURCA
269483	Burkholderia sp. (strain 383)	Bacteria; Proteobacteria; Betaproteobacteria; Burkholderiales; Burkholderiaceae; Burkholderia; Burkholderia cepacia complex	0	0																		1	Q39JW2_BURS3
320388	Burkholderia mallei (strain SAVP1)	Bacteria; Proteobacteria; Betaproteobacteria; Burkholderiales; Burkholderiaceae; Burkholderia; pseudomallei group	0	0																		1	A1V0Q9_BURMS
412022	Burkholderia mallei (strain NCTC 10229)	Bacteria; Proteobacteria; Betaproteobacteria; Burkholderiales; Burkholderiaceae; Burkholderia; pseudomallei group	0	0																		1	A2S5T6_BURM9
320389	Burkholderia mallei (strain NCTC 10247)	Bacteria; Proteobacteria; Betaproteobacteria; Burkholderiales; Burkholderiaceae; Burkholderia; pseudomallei group	0																			1	A3MR72_BURM7
320373	Burkholderia pseudomallei (strain 668)	Bacteria; Proteobacteria; Betaproteobacteria; Burkholderiales; Burkholderiaceae; Burkholderia; pseudomallei group	0	0																		1	A3NDV5_BURP6
357348	Burkholderia pseudomallei (strain 1106a)	Bacteria; Proteobacteria; Betaproteobacteria; Burkholderiales; Burkholderiaceae; Burkholderia; pseudomallei group	1	A3NTN6_BURP0																		1	A3NZK7_BURP0
271848	Burkholderia thailandensis (strain E264 / ATCC 700388 / DSM 13276 / CIP 106301)	Bacteria; Proteobacteria; Betaproteobacteria; Burkholderiales; Burkholderiaceae; Burkholderia; pseudomallei group	0	0																		1	Q2SZH5_BURTA
320372	Burkholderia pseudomallei (strain 1710b)	Bacteria; Proteobacteria; Betaproteobacteria; Burkholderiales; Burkholderiaceae; Burkholderia; pseudomallei group	0	0																		1	Q3JNE7_BURP1
13373	Burkholderia mallei	Bacteria; Proteobacteria; Betaproteobacteria; Burkholderiales; Burkholderiaceae; Burkholderia; pseudomallei group	0	0																		1	Q62GT6_BURMA
28450	Burkholderia pseudomallei	Bacteria; Proteobacteria; Betaproteobacteria; Burkholderiales; Burkholderiaceae; Burkholderia; pseudomallei group	0	0																		1	Q63QK5_BURPS
164546	Cupriavidus taiwanensis (strain R1 / LMG 19424)	Bacteria; Proteobacteria; Betaproteobacteria; Burkholderiales; Burkholderiaceae; Cupriavidus	9	B2AJ14_CUPTR (Plasmid pRALTA.)	B2AIZ9_CUPTR (Plasmid pRALTA.)	B2AJ17_CUPTR (Plasmid pRALTA.)	B2AKD8_CUPTR (Plasmid pRALTA.)	B2AJG2_CUPTR (Plasmid pRALTA.)	B2AJI4_CUPTR (Plasmid pRALTA.)	B2AJD3_CUPTR (Plasmid pRALTA.)	B2AJG7_CUPTR (Plasmid pRALTA.)	B2AKC6_CUPTR (Plasmid pRALTA.)										1	B3R6V1_CUPTR
381666	Cupriavidus necator (strain ATCC 17699 / H16 / DSM 428 / Stanier 337)	Bacteria; Proteobacteria; Betaproteobacteria; Burkholderiales; Burkholderiaceae; Cupriavidus	0	0																		1	Q0K6N2_CUPNH
266264	Ralstonia metallidurans (strain CH34 / ATCC 43123 / DSM 2839)	Bacteria; Proteobacteria; Betaproteobacteria; Burkholderiales; Burkholderiaceae; Cupriavidus	3	Q1LHZ0_RALME	Q5NV20_RALME (Plasmid pMOL28.)	Q1LNX8_RALME																1	Q1LIN4_RALME
264198	Cupriavidus pinatubonensis (strain JMP134 / LMG 1197)	Bacteria; Proteobacteria; Betaproteobacteria; Burkholderiales; Burkholderiaceae; Cupriavidus	0	0																		1	Q46X02_CUPPJ
452638	Polynucleobacter necessarius (strain STIR1)	Bacteria; Proteobacteria; Betaproteobacteria; Burkholderiales; Burkholderiaceae; Polynucleobacter	1	MIAA_POLNS																		1	Pnec_0189
312153	Polynucleobacter sp. (strain QLW-P1DMWA-1)	Bacteria; Proteobacteria; Betaproteobacteria; Burkholderiales; Burkholderiaceae; Polynucleobacter	1	MIAA_POLSQ																		1	A4SV82_POLSQ
402626	Ralstonia pickettii (strain 12J)	Bacteria; Proteobacteria; Betaproteobacteria; Burkholderiales; Burkholderiaceae; Ralstonia	0	0																		1	B2UCW9_RALPJ
428406	Ralstonia pickettii (strain 12D)	Bacteria; Proteobacteria; Betaproteobacteria; Burkholderiales; Burkholderiaceae; Ralstonia	1	C6BG35_RALP1 (Plasmid pRp12D01.)																		1	C6BEH5_RALP1
1031711	Ralstonia solanacearum (strain Po82)	Bacteria; Proteobacteria; Betaproteobacteria; Burkholderiales; Burkholderiaceae; Ralstonia	4	F6G1C3_RALS8	F6G2S5_RALS8	F6G743_RALS8 (Plasmid megaplasmid.)	F6G3Y4_RALS8 (Plasmid megaplasmid.)															1	F6FY17_RALS8
267608	Ralstonia solanacearum (strain GMI1000)	Bacteria; Proteobacteria; Betaproteobacteria; Burkholderiales; Burkholderiaceae; Ralstonia	1	Q8XG57_RALSO																		1	Q8XVJ4_RALSO
397945	Acidovorax citrulli (strain AAC00-1)	Bacteria; Proteobacteria; Betaproteobacteria; Burkholderiales; Comamonadaceae; Acidovorax	0	0																		1	A1TTF1_ACIAC
643561	Acidovorax avenae (strain ATCC 19860 / DSM 7227 / JCM 20985 / NCPPB 1011)	Bacteria; Proteobacteria; Betaproteobacteria; Burkholderiales; Comamonadaceae; Acidovorax	0	0																		1	F0QCM2_ACIAP
535289	Acidovorax ebreus (strain TPSY)	Bacteria; Proteobacteria; Betaproteobacteria; Burkholderiales; Comamonadaceae; Acidovorax	0	0																		1	B9MDY2_ACIET
232721	Acidovorax sp. (strain JS42)	Bacteria; Proteobacteria; Betaproteobacteria; Burkholderiales; Comamonadaceae; Acidovorax	5	A1W4A2_ACISJ	A1W5C2_ACISJ	A1W6P8_ACISJ	A1W407_ACISJ	A1WAA7_ACISJ														1	Ajs_0794
338969	Rhodoferax ferrireducens (strain DSM 15236 / ATCC BAA-621 / T118)	Bacteria; Proteobacteria; Betaproteobacteria; Burkholderiales; Comamonadaceae; Albidiferax	1	Q21QR4_RHOFD																		1	Rfer_2913
596154	Alicycliphilus denitrificans (strain DSM 14773 / CIP 107495 / K601)	Bacteria; Proteobacteria; Betaproteobacteria; Burkholderiales; Comamonadaceae; Alicycliphilus	2	F4G5U5_ALIDK	F4G5Q3_ALIDK																	1	Alide2_0864
596153	Alicycliphilus denitrificans (strain JCM 14587 / BC)	Bacteria; Proteobacteria; Betaproteobacteria; Burkholderiales; Comamonadaceae; Alicycliphilus	4	E8U2R0_ALIDB (Plasmid pALIDE01.)	E8U2K9_ALIDB (Plasmid pALIDE01.)	E8TVS5_ALIDB (Plasmid pALIDE01.)	E8TUJ9_ALIDB (Plasmid pALIDE01.)															1	Alide_0908
688245	Comamonas testosteroni (strain CNB-2)	Bacteria; Proteobacteria; Betaproteobacteria; Burkholderiales; Comamonadaceae; Comamonas	4	D0J4K7_COMT2	D0J3F2_COMT2	D0IYU0_COMT2	D0IXW0_COMT2															1	CtCNB1_0752
398578	Delftia acidovorans (strain DSM 14801 / SPH-1)	Bacteria; Proteobacteria; Betaproteobacteria; Burkholderiales; Comamonadaceae; Delftia	0	0																		1	Daci_5498
742013	Delftia sp. (strain Cs1-4)	Bacteria; Proteobacteria; Betaproteobacteria; Burkholderiales; Comamonadaceae; Delftia	2	F6AQA7_DELSC	F6AP76_DELSC																	1	DelCs14_1112
365044	Polaromonas naphthalenivorans (strain CJ2)	Bacteria; Proteobacteria; Betaproteobacteria; Burkholderiales; Comamonadaceae; Polaromonas	4	A1VQ41_POLNA	A1VV93_POLNA (Plasmid pPNAP01, and Plasmid pPNAP05.)	A1VQ44_POLNA	A1VQX6_POLNA															1	Pnap_0718
296591	Polaromonas sp. (strain JS666 / ATCC BAA-500)	Bacteria; Proteobacteria; Betaproteobacteria; Burkholderiales; Comamonadaceae; Polaromonas	4	Q11ZU3_POLSJ (Plasmid pPOLSJ2.)	Q120I5_POLSJ (Plasmid pPOLSJ1.)	Q11ZW4_POLSJ (Plasmid pPOLSJ2.)	Q12C72_POLSJ															1	Bpro_0826
365046	Ramlibacter tataouinensis (strain ATCC BAA-407 / DSM 14655 / LMG 21543 / TTB310)	Bacteria; Proteobacteria; Betaproteobacteria; Burkholderiales; Comamonadaceae; Ramlibacter	0	0																		1	F5XYD5_RAMTT
543728	Variovorax paradoxus (strain S110)	Bacteria; Proteobacteria; Betaproteobacteria; Burkholderiales; Comamonadaceae; Variovorax	4	C5D092_VARPS	C5CLE0_VARPS	C5CLR9_VARPS	C5CWJ4_VARPS															1	C5CXZ0_VARPS
595537	Variovorax paradoxus (strain EPS)	Bacteria; Proteobacteria; Betaproteobacteria; Burkholderiales; Comamonadaceae; Variovorax	0	0																		1	E6UZX0_VARPE
391735	Verminephrobacter eiseniae (strain EF01-2)	Bacteria; Proteobacteria; Betaproteobacteria; Burkholderiales; Comamonadaceae; Verminephrobacter	2	A1WRY7_VEREI	A1WRX1_VEREI																	1	Veis_3930
395495	Leptothrix cholodnii (strain ATCC 51168 / LMG 8142 / SP-6)	Bacteria; Proteobacteria; Betaproteobacteria; Burkholderiales; Leptothrix	1	B1Y3A6_LEPCP																		1	Lcho_0743
420662	Methylibium petroleiphilum (strain PM1)	Bacteria; Proteobacteria; Betaproteobacteria; Burkholderiales; Methylibium	2	A2SL17_METPP	A2SFT8_METPP																	1	Mpe_A2746
1005048	Collimonas fungivorans (strain Ter331)	Bacteria; Proteobacteria; Betaproteobacteria; Burkholderiales; Oxalobacteraceae; Collimonas	0	0																		1	CFU_3933
757424	Herbaspirillum seropedicae (strain SmR1)	Bacteria; Proteobacteria; Betaproteobacteria; Burkholderiales; Oxalobacteraceae; Herbaspirillum	0	0																		1	D8IW72_HERSS
204773	Herminiimonas arsenicoxydans	Bacteria; Proteobacteria; Betaproteobacteria; Burkholderiales; Oxalobacteraceae; Herminiimonas	0	0																		1	A4G8S9_HERAR
375286	Janthinobacterium sp. (strain Marseille)	Bacteria; Proteobacteria; Betaproteobacteria; Burkholderiales; Oxalobacteraceae; Janthinobacterium	4	A6SW43_JANMA	A6T1U4_JANMA	A6T1V1_JANMA	A6T1T6_JANMA															1	A6T2F0_JANMA
75379	Thiomonas intermedia (strain K12)	Bacteria; Proteobacteria; Betaproteobacteria; Burkholderiales; Thiomonas	7	D5WZF0_THIK1	D5WZC0_THIK1	D5X0Z3_THIK1	D5X1F6_THIK1	D5X1E0_THIK1	D5WZE8_THIK1	D5WZR2_THIK1												1	D5X4I2_THIK1
426114	Thiomonas sp. (strain 3As)	Bacteria; Proteobacteria; Betaproteobacteria; Burkholderiales; Thiomonas	5	D6CM92_THIS3	D6CS22_THIS3	D6CTR7_THIS3	D6CPR5_THIS3	D6CPQ8_THIS3														1	D6CRB8_THIS3
395494	Gallionella capsiferriformans (strain ES-2)	Bacteria; Proteobacteria; Betaproteobacteria; Gallionellales; Gallionellaceae; Gallionella	2	D9SJZ8_GALCS	D9SD48_GALCS																	1	D9SJN8_GALCS
580332	Sideroxydans lithotrophicus (strain ES-1)	Bacteria; Proteobacteria; Betaproteobacteria; Gallionellales; Gallionellaceae; Sideroxydans	0	0																		1	D5CP14_SIDLE
292415	Thiobacillus denitrificans (strain ATCC 25259)	Bacteria; Proteobacteria; Betaproteobacteria; Hydrogenophilales; Hydrogenophilaceae; Thiobacillus	0	0																		1	Q3SMG2_THIDA
265072	Methylobacillus flagellatus (strain KT / ATCC 51484 / DSM 6875)	Bacteria; Proteobacteria; Betaproteobacteria; Methylophilales; Methylophilaceae; Methylobacillus	1	Q1GY75_METFK																		1	Q1GZ34_METFK
583345	Methylotenera mobilis (strain JLW8 / ATCC BAA-1282 / DSM 17540)	Bacteria; Proteobacteria; Betaproteobacteria; Methylophilales; Methylophilaceae; Methylotenera	0	0																		1	C6WYF5_METML
666681	Methylotenera sp. (strain 301)	Bacteria; Proteobacteria; Betaproteobacteria; Methylophilales; Methylophilaceae; Methylotenera	2	D7DI82_METS0	D7DHU8_METS0																	1	D7DM59_METS0
582744	Methylovorus sp. (strain SIP3-4)	Bacteria; Proteobacteria; Betaproteobacteria; Methylophilales; Methylophilaceae; Methylovorus	0	0																		1	C6X9C4_METSD
887061	Methylovorus sp. (strain MP688)	Bacteria; Proteobacteria; Betaproteobacteria; Methylophilales; Methylophilaceae; Methylovorus	0	0																		1	E4QIW4_METS6
536	Chromobacterium violaceum	Bacteria; Proteobacteria; Betaproteobacteria; Neisseriales; Neisseriaceae; Chromobacterium	0	0																		1	Q7NQ55_CHRVO
557598	Laribacter hongkongensis (strain HLHK9)	Bacteria; Proteobacteria; Betaproteobacteria; Neisseriales; Neisseriaceae; Laribacter	0	0																		1	C1D5K4_LARHH
374833	Neisseria meningitidis serogroup C (strain 053442)	Bacteria; Proteobacteria; Betaproteobacteria; Neisseriales; Neisseriaceae; Neisseria	0	0																		1	A9M0X1_NEIM0
521006	Neisseria gonorrhoeae (strain NCCP11945)	Bacteria; Proteobacteria; Betaproteobacteria; Neisseriales; Neisseriaceae; Neisseria	2	B4RJ93_NEIG2	B4RMU1_NEIG2																	1	B4RKY3_NEIG2
662598	Neisseria meningitidis (strain alpha14)	Bacteria; Proteobacteria; Betaproteobacteria; Neisseriales; Neisseriaceae; Neisseria	0	0																		1	C6S7Z1_NEIML
604162	Neisseria meningitidis serogroup C (strain 8013)	Bacteria; Proteobacteria; Betaproteobacteria; Neisseriales; Neisseriaceae; Neisseria	0	0																		1	C9WYI2_NEIM8
630588	Neisseria meningitidis serogroup B (strain alpha710)	Bacteria; Proteobacteria; Betaproteobacteria; Neisseriales; Neisseriaceae; Neisseria	0	0																		1	E3D6U1_NEIM7
489653	Neisseria lactamica (strain 020-06)	Bacteria; Proteobacteria; Betaproteobacteria; Neisseriales; Neisseriaceae; Neisseria	0	0																		1	E4ZC99_NEIL0
909420	Neisseria meningitidis serogroup B / serotype 15 (strain H44/76)	Bacteria; Proteobacteria; Betaproteobacteria; Neisseriales; Neisseriaceae; Neisseria	0	0																		1	E6MTX7_NEIMH
942513	Neisseria meningitidis serogroup A (strain WUE 2594)	Bacteria; Proteobacteria; Betaproteobacteria; Neisseriales; Neisseriaceae; Neisseria	1	E7BFE8_NEIMW																		1	E7BIY7_NEIMW
935599	Neisseria meningitidis serogroup B (strain G2136)	Bacteria; Proteobacteria; Betaproteobacteria; Neisseriales; Neisseriaceae; Neisseria	0	0																		1	F0MDM0_NEIMG
935591	Neisseria meningitidis serogroup B (strain M01-240149)	Bacteria; Proteobacteria; Betaproteobacteria; Neisseriales; Neisseriaceae; Neisseria	0	0																		1	F0MQE6_NEIMM
935588	Neisseria meningitidis serogroup B (strain M01-240355)	Bacteria; Proteobacteria; Betaproteobacteria; Neisseriales; Neisseriaceae; Neisseria	0	0																		1	F0MYP6_NEIMP
935593	Neisseria meningitidis serogroup B (strain M04-240196)	Bacteria; Proteobacteria; Betaproteobacteria; Neisseriales; Neisseriaceae; Neisseria	0	0																		1	F0N0A2_NEIMO
935589	Neisseria meningitidis serogroup B (strain NZ-05/33)	Bacteria; Proteobacteria; Betaproteobacteria; Neisseriales; Neisseriaceae; Neisseria	0	0																		1	F0N8K5_NEIMN
242231	Neisseria gonorrhoeae (strain ATCC 700825 / FA 1090)	Bacteria; Proteobacteria; Betaproteobacteria; Neisseriales; Neisseriaceae; Neisseria	1	Q5F6C3_NEIG1																		1	Q5F808_NEIG1
65699	Neisseria meningitidis serogroup A	Bacteria; Proteobacteria; Betaproteobacteria; Neisseriales; Neisseriaceae; Neisseria	0	0																		1	yes
491	Neisseria meningitidis serogroup B	Bacteria; Proteobacteria; Betaproteobacteria; Neisseriales; Neisseriaceae; Neisseria	0	0																		1	NMB1536q
272831	Neisseria meningitidis serogroup C / serotype 2a (strain ATCC 700532 / FAM18)	Bacteria; Proteobacteria; Betaproteobacteria; Neisseriales; Neisseriaceae; Neisseria	0	0																		1	yes
261292	Nitrosomonas sp. (strain Is79A3)	Bacteria; Proteobacteria; Betaproteobacteria; Nitrosomonadales; Nitrosomonadaceae; Nitrosomonas	1	F8GH33_NITSI																		1	F8GK48_NITSI
335283	Nitrosomonas eutropha (strain C91)	Bacteria; Proteobacteria; Betaproteobacteria; Nitrosomonadales; Nitrosomonadaceae; Nitrosomonas	0	0																		1	Q0AH19_NITEC
915	Nitrosomonas europaea	Bacteria; Proteobacteria; Betaproteobacteria; Nitrosomonadales; Nitrosomonadaceae; Nitrosomonas	0	0																		1	Q82W87_NITEU
323848	Nitrosospira multiformis (strain ATCC 25196 / NCIMB 11849)	Bacteria; Proteobacteria; Betaproteobacteria; Nitrosomonadales; Nitrosomonadaceae; Nitrosospira	0	0																		1	Q2Y645_NITMU
76114	Aromatoleum aromaticum (strain EbN1)	Bacteria; Proteobacteria; Betaproteobacteria; Rhodocyclales; Rhodocyclaceae; Aromatoleum	18	Q5P359_AROAE	Q5P947_AROAE	Q5NWW2_AROAE (Plasmid pAzo1.)	Q5NWA0_AROAE (Plasmid pAzo2.)	Q5NW60_AROAE (Plasmid pAzo2, and Plasmid 2.)	Q5NWB2_AROAE (Plasmid pAzo2.)	Q5NWE9_AROAE (Plasmid pAzo2.)	Q5NW88_AROAE (Plasmid pAzo2.)	Q5NX25_AROAE (Plasmid pAzo1.)	Q5NXF8_AROAE (Plasmid pAzo1.)	Q5P099_AROAE	Q5P8X4_AROAE	Q5P8A8_AROAE	Q5P0K3_AROAE	Q5NYW2_AROAE	Q5P8U6_AROAE	Q5P680_AROAE	Q5NZK2_AROAE	1	Q5P704_AROAE
62928	Azoarcus sp. (strain BH72)	Bacteria; Proteobacteria; Betaproteobacteria; Rhodocyclales; Rhodocyclaceae; Azoarcus	0	0																		1	A1K3V4_AZOSB
159087	Dechloromonas aromatica (strain RCB)	Bacteria; Proteobacteria; Betaproteobacteria; Rhodocyclales; Rhodocyclaceae; Dechloromonas	0	0																		1	Q47AB2_DECAR
85643	Thauera sp. (strain MZ1T)	Bacteria; Proteobacteria; Betaproteobacteria; Rhodocyclales; Rhodocyclaceae; Thauera	7	B8F0H4_THASP (Plasmid pTha01.)	C4ZJB0_THASP	C4ZIB8_THASP	C4KBH8_THASP	C4KBJ2_THASP	C4ZMR2_THASP	C4ZIM2_THASP												1	C4KCR5_THASP
862908	Bacteriovorax marinus (strain ATCC BAA-682 / DSM 15412 / SJ)	Bacteria; Proteobacteria; Deltaproteobacteria; Bdellovibrionales; Bacteriovoracaceae; Bacteriovorax	0	0																		1	E1WXZ7_BACMS
959	Bdellovibrio bacteriovorus	Bacteria; Proteobacteria; Deltaproteobacteria; Bdellovibrionales; Bdellovibrionaceae; Bdellovibrio	0	0																		1	Q6MHW6_BDEBA
644282	Desulfarculus baarsii (strain ATCC 33931 / DSM 2075 / VKM B-1802 / 2st14)	Bacteria; Proteobacteria; Deltaproteobacteria; Desulfarculales; Desulfarculaceae; Desulfarculus	0	0																		1	E1QG93_DESB2
439235	Desulfatibacillum alkenivorans (strain AK-01)	Bacteria; Proteobacteria; Deltaproteobacteria; Desulfobacterales; Desulfobacteraceae; Desulfatibacillum	0	0																		1	B8FJZ8_DESAA
177437	Desulfobacterium autotrophicum (strain ATCC 43914 / DSM 3382 / HRM2)	Bacteria; Proteobacteria; Deltaproteobacteria; Desulfobacterales; Desulfobacteraceae; Desulfobacterium	5	C0QBK6_DESAH	C0QC12_DESAH (Plasmid pHRM2a.)	C0QEZ2_DESAH	C0QID3_DESAH	C0QEZ1_DESAH														1	C0QAH3_DESAH
96561	Desulfococcus oleovorans (strain DSM 6200 / Hxd3)	Bacteria; Proteobacteria; Deltaproteobacteria; Desulfobacterales; Desulfobacteraceae; Desulfococcus	1	MIAA_DESOH																		1	A8ZU42_DESOH
577650	Desulfobulbus propionicus (strain ATCC 33891 / DSM 2032 / 1pr3)	Bacteria; Proteobacteria; Deltaproteobacteria; Desulfobacterales; Desulfobulbaceae; Desulfobulbus	2	E8RF95_DESPD	E8RFF6_DESPD																	1	E8RFY5_DESPD
84980	Desulfotalea psychrophila	Bacteria; Proteobacteria; Deltaproteobacteria; Desulfobacterales; Desulfobulbaceae; Desulfotalea	0	0																		1	Q6APR3_DESPS
589865	Desulfurivibrio alkaliphilus (strain DSM 19089 / UNIQEM U267 / AHT2)	Bacteria; Proteobacteria; Deltaproteobacteria; Desulfobacterales; Desulfobulbaceae; Desulfurivibrio	4	D6Z0Z4_DESAT	D6Z3U3_DESAT	D6Z2C6_DESAT	D6Z5L6_DESAT															1	D6Z0J4_DESAT
485915	Desulfohalobium retbaense (strain DSM 5692)	Bacteria; Proteobacteria; Deltaproteobacteria; Desulfovibrionales; Desulfohalobiaceae; Desulfohalobium	2	C8X1K6_DESRD	C8WZ15_DESRD																	1	C8X590_DESRD
525897	Desulfomicrobium baculatum (strain DSM 4028 / VKM B-1378)	Bacteria; Proteobacteria; Deltaproteobacteria; Desulfovibrionales; Desulfomicrobiaceae; Desulfomicrobium	0	0																		1	C7LQI5_DESBD
391774	Desulfovibrio vulgaris subsp. vulgaris (strain DP4)	Bacteria; Proteobacteria; Deltaproteobacteria; Desulfovibrionales; Desulfovibrionaceae; Desulfovibrio	0	0																		1	A1VG00_DESVV
883	Desulfovibrio vulgaris (strain Miyazaki F / DSM 19637)	Bacteria; Proteobacteria; Deltaproteobacteria; Desulfovibrionales; Desulfovibrionaceae; Desulfovibrio	0	0																		1	B8DR24_DESVM
525146	Desulfovibrio desulfuricans (strain ATCC 27774 / DSM 6949)	Bacteria; Proteobacteria; Deltaproteobacteria; Desulfovibrionales; Desulfovibrionaceae; Desulfovibrio	0	0																		1	B8J1W6_DESDA
573370	Desulfovibrio magneticus (strain ATCC 700980 / DSM 13731 / RS-1)	Bacteria; Proteobacteria; Deltaproteobacteria; Desulfovibrionales; Desulfovibrionaceae; Desulfovibrio	4	C4XNF9_DESMR	C4XHP2_DESMR	C4XQH9_DESMR	C4XHM7_DESMR															1	C4XPZ5_DESMR
526222	Desulfovibrio salexigens (strain ATCC 14822 / DSM 2638 / NCIB 8403 / VKM B-1763)	Bacteria; Proteobacteria; Deltaproteobacteria; Desulfovibrionales; Desulfovibrionaceae; Desulfovibrio	0	0																		1	C6C1F6_DESAD
573059	Desulfovibrio vulgaris (strain RCH1)	Bacteria; Proteobacteria; Deltaproteobacteria; Desulfovibrionales; Desulfovibrionaceae; Desulfovibrio	0	0																		1	E3IQY3_DESVR
643562	Desulfovibrio aespoeensis (strain ATCC 700646 / DSM 10631 / Aspo-2)	Bacteria; Proteobacteria; Deltaproteobacteria; Desulfovibrionales; Desulfovibrionaceae; Desulfovibrio	0	0																		1	E6VRE4_DESAO
207559	Desulfovibrio desulfuricans (strain G20)	Bacteria; Proteobacteria; Deltaproteobacteria; Desulfovibrionales; Desulfovibrionaceae; Desulfovibrio	1	Q30VU7_DESDG																		1	Q30WL6_DESDG
882	Desulfovibrio vulgaris (strain Hildenborough / ATCC 29579 / NCIMB 8303)	Bacteria; Proteobacteria; Deltaproteobacteria; Desulfovibrionales; Desulfovibrionaceae; Desulfovibrio	0	0																		1	Q72EH6_DESVH
363253	Lawsonia intracellularis (strain PHE/MN1-00)	Bacteria; Proteobacteria; Deltaproteobacteria; Desulfovibrionales; Desulfovibrionaceae; Lawsonia	0	0																		1	Q1MRJ2_LAWIP
760142	Hippea maritima (strain ATCC 700847 / DSM 10411 / MH2)	Bacteria; Proteobacteria; Deltaproteobacteria; Desulfurellales; Desulfurellaceae; Hippea	4	F2LTX1_HIPMA	F2LUP0_HIPMA	F2LX97_HIPMA	F2LWR8_HIPMA															1	F2LXC8_HIPMA
351605	Geobacter uraniireducens (strain Rf4)	Bacteria; Proteobacteria; Deltaproteobacteria; Desulfuromonadales; Geobacteraceae; Geobacter	3	A5GCD0_GEOUR	A5G5H9_GEOUR	A5GDR9_GEOUR																1	A5G803_GEOUR
398767	Geobacter lovleyi (strain ATCC BAA-1151 / DSM 17278 / SZ)	Bacteria; Proteobacteria; Deltaproteobacteria; Desulfuromonadales; Geobacteraceae; Geobacter	3	B3E804_GEOLS	B3EBY1_GEOLS (Plasmid pGLOV01.)	B3E288_GEOLS																1	B3E5R8_GEOLS
404380	Geobacter bemidjiensis (strain Bem / ATCC BAA-1014 / DSM 16622)	Bacteria; Proteobacteria; Deltaproteobacteria; Desulfuromonadales; Geobacteraceae; Geobacter	0	0																		1	B5EBD7_GEOBB
316067	Geobacter sp. (strain FRC-32)	Bacteria; Proteobacteria; Deltaproteobacteria; Desulfuromonadales; Geobacteraceae; Geobacter	0	0																		1	B9M586_GEOSF
443144	Geobacter sp. (strain M21)	Bacteria; Proteobacteria; Deltaproteobacteria; Desulfuromonadales; Geobacteraceae; Geobacter	1	C6DZE6_GEOSM																		1	C6E5J6_GEOSM
663917	Geobacter sulfurreducens (strain DL-1 / KN400)	Bacteria; Proteobacteria; Deltaproteobacteria; Desulfuromonadales; Geobacteraceae; Geobacter	0	0																		1	D7AFW4_GEOSK
443143	Geobacter sp. (strain M18)	Bacteria; Proteobacteria; Deltaproteobacteria; Desulfuromonadales; Geobacteraceae; Geobacter	1	E8WSF1_GEOS8																		1	E8WRX5_GEOS8
269799	Geobacter metallireducens (strain GS-15 / ATCC 53774 / DSM 7210)	Bacteria; Proteobacteria; Deltaproteobacteria; Desulfuromonadales; Geobacteraceae; Geobacter	1	Q39WL8_GEOMG																		1	Q39RN1_GEOMG
35554	Geobacter sulfurreducens	Bacteria; Proteobacteria; Deltaproteobacteria; Desulfuromonadales; Geobacteraceae; Geobacter	1	Q749Z7_GEOSL																		1	Q74FH1_GEOSL
338966	Pelobacter propionicus (strain DSM 2379)	Bacteria; Proteobacteria; Deltaproteobacteria; Desulfuromonadales; Pelobacteraceae; Pelobacter	1	A0R7X9_PELPD (Plasmid pPRO1.)																		1	A1AN07_PELPD
338963	Pelobacter carbinolicus (strain DSM 2380 / Gra Bd 1)	Bacteria; Proteobacteria; Deltaproteobacteria; Desulfuromonadales; Pelobacteraceae; Pelobacter	1	Q3A6F9_PELCD																		1	Q3A2E2_PELCD
378806	Stigmatella aurantiaca (strain DW4/3-1)	Bacteria; Proteobacteria; Deltaproteobacteria; Myxococcales; Cystobacterineae; Cystobacteraceae; Stigmatella	1	Q08XQ9_STIAD																		1	E3FVR3_STIAD
404589	Anaeromyxobacter sp. (strain Fw109-5)	Bacteria; Proteobacteria; Deltaproteobacteria; Myxococcales; Cystobacterineae; Myxococcaceae; Anaeromyxobacter	4	A7HGL3_ANADF	A7HGP2_ANADF	A7H995_ANADF	A7HFI1_ANADF															1	A7HCG3_ANADF
447217	Anaeromyxobacter sp. (strain K)	Bacteria; Proteobacteria; Deltaproteobacteria; Myxococcales; Cystobacterineae; Myxococcaceae; Anaeromyxobacter	3	B4UD68_ANASK	B4UE76_ANASK	B4UIF4_ANASK																1	B4UDR8_ANASK
455488	Anaeromyxobacter dehalogenans (strain 2CP-1 / ATCC BAA-258)	Bacteria; Proteobacteria; Deltaproteobacteria; Myxococcales; Cystobacterineae; Myxococcaceae; Anaeromyxobacter	4	B8JFL7_ANAD2	B8J6T2_ANAD2	B8JDP5_ANAD2	B8J502_ANAD2															1	B8JAG4_ANAD2
290397	Anaeromyxobacter dehalogenans (strain 2CP-C)	Bacteria; Proteobacteria; Deltaproteobacteria; Myxococcales; Cystobacterineae; Myxococcaceae; Anaeromyxobacter	1	Q2IFJ7_ANADE																		1	Q2II99_ANADE
483219	Myxococcus fulvus (strain ATCC BAA-855 / HW-1)	Bacteria; Proteobacteria; Deltaproteobacteria; Myxococcales; Cystobacterineae; Myxococcaceae; Myxococcus	7	F8CB38_MYXFH	F8CAN7_MYXFH	F8CPN4_MYXFH	F8CPR5_MYXFH	F8CAW5_MYXFH	F8C767_MYXFH	F8CDN2_MYXFH												1	F8CHP2_MYXFH
246197	Myxococcus xanthus (strain DK 1622)	Bacteria; Proteobacteria; Deltaproteobacteria; Myxococcales; Cystobacterineae; Myxococcaceae; Myxococcus	4	Q1D2U3_MYXXD	Q1CYW0_MYXXD	Q1D6C1_MYXXD	Q1DAI2_MYXXD															1	Q1D563_MYXXD
502025	Haliangium ochraceum (strain DSM 14365 / JCM 11303 / SMP-2)	Bacteria; Proteobacteria; Deltaproteobacteria; Myxococcales; Nannocystineae; Kofleriaceae; Haliangium	10	D0LQI9_HALO1	D0LPU2_HALO1	D0LS10_HALO1	D0LS17_HALO1	D0LQV0_HALO1	D0LPN2_HALO1	D0LPR5_HALO1	D0LQD9_HALO1	D0LQU5_HALO1	D0LPH6_HALO1									1	D0LW72_HALO1
448385	Sorangium cellulosum (strain So ce56)	Bacteria; Proteobacteria; Deltaproteobacteria; Myxococcales; Sorangiineae; Polyangiaceae; Sorangium	6	A9GNB6_SORC5	A9FV69_SORC5	A9GGC5_SORC5	A9GNA5_SORC5	A9G4W1_SORC5	A9GNA2_SORC5													1	A9G9H1_SORC5
880072	Desulfobacca acetoxidans (strain ATCC 700848 / DSM 11109 / ASRB2)	Bacteria; Proteobacteria; Deltaproteobacteria; Syntrophobacterales; Syntrophaceae; Desulfobacca	2	F2NJ24_DESAR	F2NGN8_DESAR																	1	F2NEG0_DESAR
56780	Syntrophus aciditrophicus (strain SB)	Bacteria; Proteobacteria; Deltaproteobacteria; Syntrophobacterales; Syntrophaceae; Syntrophus	4	Q2LS71_SYNAS	Q2LU59_SYNAS	Q2LU30_SYNAS	Q2LS33_SYNAS															1	yes
335543	Syntrophobacter fumaroxidans (strain DSM 10017 / MPOB)	Bacteria; Proteobacteria; Deltaproteobacteria; Syntrophobacterales; Syntrophobacteraceae; Syntrophobacter	1	A0LEI8_SYNFM																		1	A0LHP8_SYNFM
367737	Arcobacter butzleri (strain RM4018)	Bacteria; Proteobacteria; Epsilonproteobacteria; Campylobacterales; Campylobacteraceae; Arcobacter	0	0																		1	A8ETA9_ARCB4
572480	Arcobacter nitrofigilis (strain ATCC 33309 / DSM 7299 / LMG 7604 / NCTC 12251 / CI)	Bacteria; Proteobacteria; Epsilonproteobacteria; Campylobacterales; Campylobacteraceae; Arcobacter	0	0																		1	Arnit_2064
360104	Campylobacter concisus (strain 13826)	Bacteria; Proteobacteria; Epsilonproteobacteria; Campylobacterales; Campylobacteraceae; Campylobacter	0	0																		1	CCC13826_1558
360105	Campylobacter curvus (strain 525.92)	Bacteria; Proteobacteria; Epsilonproteobacteria; Campylobacterales; Campylobacteraceae; Campylobacter	0	0																		1	CCV52592_0937
360106	Campylobacter fetus subsp. fetus (strain 82-40)	Bacteria; Proteobacteria; Epsilonproteobacteria; Campylobacterales; Campylobacteraceae; Campylobacter	0	0																		1	CFF8240_1265
360107	Campylobacter hominis (strain ATCC BAA-381 / LMG 19568 / NCTC 13146 / CH001A)	Bacteria; Proteobacteria; Epsilonproteobacteria; Campylobacterales; Campylobacteraceae; Campylobacter	0	0																		1	CHAB381_0640
197	Campylobacter jejuni	Bacteria; Proteobacteria; Epsilonproteobacteria; Campylobacterales; Campylobacteraceae; Campylobacter	0	0																		1	Cj1247c
195099	Campylobacter jejuni (strain RM1221)	Bacteria; Proteobacteria; Epsilonproteobacteria; Campylobacterales; Campylobacteraceae; Campylobacter	0	0																		1	yes
360109	Campylobacter jejuni subsp. doylei (strain ATCC BAA-1458 / RM4099 / 269.97)	Bacteria; Proteobacteria; Epsilonproteobacteria; Campylobacterales; Campylobacteraceae; Campylobacter	0	0																		1	yes
567106	Campylobacter jejuni subsp. jejuni (strain IA3902)	Bacteria; Proteobacteria; Epsilonproteobacteria; Campylobacterales; Campylobacteraceae; Campylobacter	0	0																		1	yes
718271	Campylobacter jejuni subsp. jejuni (strain S3)	Bacteria; Proteobacteria; Epsilonproteobacteria; Campylobacterales; Campylobacteraceae; Campylobacter	0	0																		1	yes
757425	Campylobacter jejuni subsp. jejuni serotype HS:41 (strain ICDCCJ07001)	Bacteria; Proteobacteria; Epsilonproteobacteria; Campylobacterales; Campylobacteraceae; Campylobacter	0	0																		1	yes
645464	Campylobacter jejuni subsp. jejuni serotype HS21 (strain M1 / 99/308)	Bacteria; Proteobacteria; Epsilonproteobacteria; Campylobacterales; Campylobacteraceae; Campylobacter	0	0																		1	yes
354242	Campylobacter jejuni subsp. jejuni serotype O:23/36 (strain 81-176)	Bacteria; Proteobacteria; Epsilonproteobacteria; Campylobacterales; Campylobacteraceae; Campylobacter	0	0																		1	yes
407148	Campylobacter jejuni subsp. jejuni serotype O:6 (strain 81116 / NCTC 11828)	Bacteria; Proteobacteria; Epsilonproteobacteria; Campylobacterales; Campylobacteraceae; Campylobacter	0	0																		1	yes
306263	Campylobacter lari (strain RM2100 / D67 / ATCC BAA-1060)	Bacteria; Proteobacteria; Epsilonproteobacteria; Campylobacterales; Campylobacteraceae; Campylobacter	0	0																		1	Cla_0499
525898	Sulfurospirillum deleyianum (strain ATCC 51133 / DSM 6946 / 5175)	Bacteria; Proteobacteria; Epsilonproteobacteria; Campylobacterales; Campylobacteraceae; Sulfurospirillum	3	D1B1R1_SULD5	D1B141_SULD5	D1B1I3_SULD5																1	Sdel_0592
382638	Helicobacter acinonychis (strain Sheeba)	Bacteria; Proteobacteria; Epsilonproteobacteria; Campylobacterales; Helicobacteraceae; Helicobacter	0	0																		1	Hac_0724
1002804	Helicobacter bizzozeronii (strain CIII-1)	Bacteria; Proteobacteria; Epsilonproteobacteria; Campylobacterales; Helicobacteraceae; Helicobacter	0	0																		1	HBZC1_16160
936155	Helicobacter felis (strain ATCC 49179 / NCTC 12436 / CS1)	Bacteria; Proteobacteria; Epsilonproteobacteria; Campylobacterales; Helicobacteraceae; Helicobacter	0	0																		1	HFELIS_06100
32025	Helicobacter hepaticus	Bacteria; Proteobacteria; Epsilonproteobacteria; Campylobacterales; Helicobacteraceae; Helicobacter	0	0																		1	HH0018
679897	Helicobacter mustelae (strain ATCC 43772 / LMG 18044 / NCTC 12198 / 12198)	Bacteria; Proteobacteria; Epsilonproteobacteria; Campylobacterales; Helicobacteraceae; Helicobacter	0	0																		1	HMU06840
210	Helicobacter pylori	Bacteria; Proteobacteria; Epsilonproteobacteria; Campylobacterales; Helicobacteraceae; Helicobacter	0	0																		1	yes
585535	Helicobacter pylori (strain 35A)	Bacteria; Proteobacteria; Epsilonproteobacteria; Campylobacterales; Helicobacteraceae; Helicobacter	0	0																		1	yes
290847	Helicobacter pylori (strain 51)	Bacteria; Proteobacteria; Epsilonproteobacteria; Campylobacterales; Helicobacteraceae; Helicobacter	0	0																		1	yes
684950	Helicobacter pylori (strain 52)	Bacteria; Proteobacteria; Epsilonproteobacteria; Campylobacterales; Helicobacteraceae; Helicobacter	0	0																		1	yes
869727	Helicobacter pylori (strain 908)	Bacteria; Proteobacteria; Epsilonproteobacteria; Campylobacterales; Helicobacteraceae; Helicobacter	0	0																		1	yes
592205	Helicobacter pylori (strain B38)	Bacteria; Proteobacteria; Epsilonproteobacteria; Campylobacterales; Helicobacteraceae; Helicobacter	0	0																		1	yes
693745	Helicobacter pylori (strain B8)	Bacteria; Proteobacteria; Epsilonproteobacteria; Campylobacterales; Helicobacteraceae; Helicobacter	0	0																		1	yes
765964	Helicobacter pylori (strain Cuz20)	Bacteria; Proteobacteria; Epsilonproteobacteria; Campylobacterales; Helicobacteraceae; Helicobacter	0	0																		1	yes
866344	Helicobacter pylori (strain F16)	Bacteria; Proteobacteria; Epsilonproteobacteria; Campylobacterales; Helicobacteraceae; Helicobacter	0	0																		1	yes
866345	Helicobacter pylori (strain F30)	Bacteria; Proteobacteria; Epsilonproteobacteria; Campylobacterales; Helicobacteraceae; Helicobacter	0	0																		1	yes
102608	Helicobacter pylori (strain F32)	Bacteria; Proteobacteria; Epsilonproteobacteria; Campylobacterales; Helicobacteraceae; Helicobacter	0	0																		1	yes
866346	Helicobacter pylori (strain F57)	Bacteria; Proteobacteria; Epsilonproteobacteria; Campylobacterales; Helicobacteraceae; Helicobacter	0	0																		1	yes
563041	Helicobacter pylori (strain G27)	Bacteria; Proteobacteria; Epsilonproteobacteria; Campylobacterales; Helicobacteraceae; Helicobacter	0	0																		1	yes
907240	Helicobacter pylori (strain Gambia94/24)	Bacteria; Proteobacteria; Epsilonproteobacteria; Campylobacterales; Helicobacteraceae; Helicobacter	0	0																		1	yes
357544	Helicobacter pylori (strain HPAG1)	Bacteria; Proteobacteria; Epsilonproteobacteria; Campylobacterales; Helicobacteraceae; Helicobacter	0	0																		1	yes
907238	Helicobacter pylori (strain India7)	Bacteria; Proteobacteria; Epsilonproteobacteria; Campylobacterales; Helicobacteraceae; Helicobacter	0	0																		1	yes
907237	Helicobacter pylori (strain Lithuania75)	Bacteria; Proteobacteria; Epsilonproteobacteria; Campylobacterales; Helicobacteraceae; Helicobacter	0	0																		1	yes
570508	Helicobacter pylori (strain P12)	Bacteria; Proteobacteria; Epsilonproteobacteria; Campylobacterales; Helicobacteraceae; Helicobacter	0	0																		1	yes
765963	Helicobacter pylori (strain PeCan4)	Bacteria; Proteobacteria; Epsilonproteobacteria; Campylobacterales; Helicobacteraceae; Helicobacter	0	0																		1	yes
794851	Helicobacter pylori (strain Sat464)	Bacteria; Proteobacteria; Epsilonproteobacteria; Campylobacterales; Helicobacteraceae; Helicobacter	0	0																		1	yes
512562	Helicobacter pylori (strain Shi470)	Bacteria; Proteobacteria; Epsilonproteobacteria; Campylobacterales; Helicobacteraceae; Helicobacter	0	0																		1	yes
765962	Helicobacter pylori (strain SJM180)	Bacteria; Proteobacteria; Epsilonproteobacteria; Campylobacterales; Helicobacteraceae; Helicobacter	0	0																		1	yes
907239	Helicobacter pylori (strain SouthAfrica7)	Bacteria; Proteobacteria; Epsilonproteobacteria; Campylobacterales; Helicobacteraceae; Helicobacter	0	0																		1	yes
637913	Helicobacter pylori (strain v225d)	Bacteria; Proteobacteria; Epsilonproteobacteria; Campylobacterales; Helicobacteraceae; Helicobacter	0	0																		1	yes
85963	Helicobacter pylori J99	Bacteria; Proteobacteria; Epsilonproteobacteria; Campylobacterales; Helicobacteraceae; Helicobacter	0	0																		1	yes
709032	Sulfuricurvum kujiense (strain ATCC BAA-921 / DSM 16994 / JCM 11577 / YK-1)	Bacteria; Proteobacteria; Epsilonproteobacteria; Campylobacterales; Helicobacteraceae; Sulfuricurvum	1	E4U3X7_SULKY (Plasmid pSULKU02.)																		0			2.8	anaerobic	mesophilic	unknown
563040	Sulfurimonas autotrophica (strain ATCC BAA-671 / DSM 16294 / JCM 11897 / OK10)	Bacteria; Proteobacteria; Epsilonproteobacteria; Campylobacterales; Helicobacteraceae; Sulfurimonas	0	0																		1	Saut_1790
326298	Sulfurimonas denitrificans (strain ATCC 33889 / DSM 1251)	Bacteria; Proteobacteria; Epsilonproteobacteria; Campylobacterales; Helicobacteraceae; Sulfurimonas	0	0																		1	Suden_0419
844	Wolinella succinogenes	Bacteria; Proteobacteria; Epsilonproteobacteria; Campylobacterales; Helicobacteraceae; Wolinella	0	0																		1	WS1606
598659	Nautilia profundicola (strain ATCC BAA-1463 / DSM 18972 / AmH)	Bacteria; Proteobacteria; Epsilonproteobacteria; Nautiliales; Nautiliaceae; Nautilia	0	0																		0			1.7	anaerobic	mesophilic	multiple
749222	Nitratifractor salsuginis (strain DSM 16511 / JCM 12458 / E9I37-1)	Bacteria; Proteobacteria; Epsilonproteobacteria; Nitratifractor	0	0																		1	E6X0A3_NITSE
387092	Nitratiruptor sp. (strain SB155-2)	Bacteria; Proteobacteria; Epsilonproteobacteria; Nitratiruptor	0	0																		1	NIS_1342
387093	Sulfurovum sp. (strain NBC37-1)	Bacteria; Proteobacteria; Epsilonproteobacteria; Sulfurovum	0	0																		1	A6QBI8_SULNB
380394	Acidithiobacillus ferrooxidans (strain ATCC 53993)	Bacteria; Proteobacteria; Gammaproteobacteria; Acidithiobacillales; Acidithiobacillaceae; Acidithiobacillus	5	B5ERB3_ACIF5	B5EKB4_ACIF5	B5EK38_ACIF5	B5EM23_ACIF5	B5EM07_ACIF5														1	B5ELD8_ACIF5
990288	Acidithiobacillus caldus (strain SM-1)	Bacteria; Proteobacteria; Gammaproteobacteria; Acidithiobacillales; Acidithiobacillaceae; Acidithiobacillus	0	0																		1	yes
243159	Acidithiobacillus ferrooxidans (strain ATCC 23270 / DSM 14882 / NCIB 8455)	Bacteria; Proteobacteria; Gammaproteobacteria; Acidithiobacillales; Acidithiobacillaceae; Acidithiobacillus	4	B7J6H4_ACIF2	B7JAE2_ACIF2	B7JAS8_ACIF2	B7J9H7_ACIF2															1	yes
380703	Aeromonas hydrophila subsp. hydrophila (strain ATCC 7966 / NCIB 9240)	Bacteria; Proteobacteria; Gammaproteobacteria; Aeromonadales; Aeromonadaceae; Aeromonas	1	A0KNX7_AERHH																		0
998088	Aeromonas veronii (strain B565)	Bacteria; Proteobacteria; Gammaproteobacteria; Aeromonadales; Aeromonadaceae; Aeromonas	1	F4DBW8_AERVB																		0
382245	Aeromonas salmonicida (strain A449)	Bacteria; Proteobacteria; Gammaproteobacteria; Aeromonadales; Aeromonadaceae; Aeromonas	4	A4SJ91_AERS4	A4SKY7_AERS4	A4SH95_AERS4 (Plasmid pAsa4, and Plasmid pAsa5.)	A4SKJ2_AERS4															0
595494	Tolumonas auensis (strain DSM 9187 / TA4)	Bacteria; Proteobacteria; Gammaproteobacteria; Aeromonadales; Aeromonadaceae; Tolumonas	3	C4LC80_TOLAT	C4LF51_TOLAT	C4LB74_TOLAT																0
314275	Alteromonas macleodii (strain DSM 17117 / Deep ecotype)	Bacteria; Proteobacteria; Gammaproteobacteria; Alteromonadales; Alteromonadaceae; Alteromonas	2	F2GD48_ALTMD	F2G9A5_ALTMD																	0
715451	Alteromonas sp. (strain SN2)	Bacteria; Proteobacteria; Gammaproteobacteria; Alteromonadales; Alteromonadaceae; Alteromonas	5	F5ZGF9_ALTSS	F5Z3Z6_ALTSS	F5Z449_ALTSS	F5ZF09_ALTSS	F5ZG35_ALTSS														0
983545	Glaciecola sp. (strain 4H-3-7+YE-5)	Bacteria; Proteobacteria; Gammaproteobacteria; Alteromonadales; Alteromonadaceae; Glaciecola	1	F4AP80_GLAS4																		0
225937	Marinobacter adhaerens (strain HP15)	Bacteria; Proteobacteria; Gammaproteobacteria; Alteromonadales; Alteromonadaceae; Marinobacter	0	0																		1	E4PP24_MARAH
351348	Marinobacter aquaeolei (strain ATCC 700491 / DSM 11845 / VT8)	Bacteria; Proteobacteria; Gammaproteobacteria; Alteromonadales; Alteromonadaceae; Marinobacter	15	A1TWL4_MARAV	A1U7L3_MARAV (Plasmid pMAQU01.)	A1TXP5_MARAV	A1TZB3_MARAV	A1TZC3_MARAV	A1U7W0_MARAV (Plasmid pMAQU01.)	A1U7M1_MARAV (Plasmid pMAQU01.)	A1TZ18_MARAV	A1U417_MARAV	A1TZZ6_MARAV	A1U5J3_MARAV	A1TX30_MARAV	A1U4Y6_MARAV	A1U097_MARAV	A1U096_MARAV				1	A1U3F1_MARAV
203122	Saccharophagus degradans (strain 2-40 / ATCC 43961 / DSM 17024)	Bacteria; Proteobacteria; Gammaproteobacteria; Alteromonadales; Alteromonadaceae; Saccharophagus	0	0																		0			5.1	aerobic	mesophilic	aquatic
377629	Teredinibacter turnerae (strain ATCC 39867 / T7901)	Bacteria; Proteobacteria; Gammaproteobacteria; Alteromonadales; Alteromonadales genera incertae sedis; Teredinibacter	0																																					0	PF05258: NO
167879	Colwellia psychrerythraea (strain 34H / ATCC BAA-681)	Bacteria; Proteobacteria; Gammaproteobacteria; Alteromonadales; Colwelliaceae; Colwellia	0	0																		1	Q47VR8_COLP3
550540	Ferrimonas balearica (strain DSM 9799 / CCM 4581 / PAT)	Bacteria; Proteobacteria; Gammaproteobacteria; Alteromonadales; Ferrimonadaceae; Ferrimonas	0	0																		1	E1SN68_FERBD
283942	Idiomarina loihiensis (strain ATCC BAA-735 / DSM 15497 / L2-TR)	Bacteria; Proteobacteria; Gammaproteobacteria; Alteromonadales; Idiomarinaceae; Idiomarina	0	0																		1	Q5R0M6_IDILO
234831	Pseudoalteromonas sp. (strain SM9913)	Bacteria; Proteobacteria; Gammaproteobacteria; Alteromonadales; Pseudoalteromonadaceae; Pseudoalteromonas	1	E6RN80_PSEU9																		1	E6RJ76_PSEU9
326442	Pseudoalteromonas haloplanktis (strain TAC 125)	Bacteria; Proteobacteria; Gammaproteobacteria; Alteromonadales; Pseudoalteromonadaceae; Pseudoalteromonas	4	Q3IIF9_PSEHT	Q3IIF6_PSEHT	Q3IIF5_PSEHT	Q3IIG3_PSEHT															1	Q3IJE4_PSEHT
342610	Pseudoalteromonas atlantica (strain T6c / ATCC BAA-1087)	Bacteria; Proteobacteria; Gammaproteobacteria; Alteromonadales; Pseudoalteromonadaceae; Pseudoalteromonas	1	Q15MT2_PSEA6																		0
357804	Psychromonas ingrahamii (strain 37)	Bacteria; Proteobacteria; Gammaproteobacteria; Alteromonadales; Psychromonadaceae; Psychromonas	0	0																		1	A1SU26_PSYIN
94122	Shewanella sp. (strain ANA-3)	Bacteria; Proteobacteria; Gammaproteobacteria; Alteromonadales; Shewanellaceae; Shewanella	1	A0KUL7_SHESA																		1	A0L1N6_SHESA
351745	Shewanella sp. (strain W3-18-1)	Bacteria; Proteobacteria; Gammaproteobacteria; Alteromonadales; Shewanellaceae; Shewanella	2	A1RH17_SHESW	A1RH21_SHESW																	1	A1RF02_SHESW
326297	Shewanella amazonensis (strain ATCC BAA-1098 / SB2B)	Bacteria; Proteobacteria; Gammaproteobacteria; Alteromonadales; Shewanellaceae; Shewanella	0	0																		1	A1S2G5_SHEAM
325240	Shewanella baltica (strain OS155 / ATCC BAA-1091)	Bacteria; Proteobacteria; Gammaproteobacteria; Alteromonadales; Shewanellaceae; Shewanella	2	A3D065_SHEB5 (Plasmid pSbal02.)	A3D8X5_SHEB5																	1	A3CZM7_SHEB5
323850	Shewanella loihica (strain ATCC BAA-1088 / PV-4)	Bacteria; Proteobacteria; Gammaproteobacteria; Alteromonadales; Shewanellaceae; Shewanella	0	0																		1	A3QIL5_SHELP
319224	Shewanella putrefaciens (strain CN-32 / ATCC BAA-453)	Bacteria; Proteobacteria; Gammaproteobacteria; Alteromonadales; Shewanellaceae; Shewanella	0	0																		1	A4Y2P2_SHEPC
402882	Shewanella baltica (strain OS185)	Bacteria; Proteobacteria; Gammaproteobacteria; Alteromonadales; Shewanellaceae; Shewanella	0	0																		1	A6WID7_SHEB8
425104	Shewanella sediminis (strain HAW-EB3)	Bacteria; Proteobacteria; Gammaproteobacteria; Alteromonadales; Shewanellaceae; Shewanella	0	0																		1	A8FQA6_SHESH
398579	Shewanella pealeana (strain ATCC 700345 / ANG-SQ1)	Bacteria; Proteobacteria; Gammaproteobacteria; Alteromonadales; Shewanellaceae; Shewanella	0	0																		1	A8H978_SHEPA
399599	Shewanella baltica (strain OS195)	Bacteria; Proteobacteria; Gammaproteobacteria; Alteromonadales; Shewanellaceae; Shewanella	0	0																		1	A9KY35_SHEB9
458817	Shewanella halifaxensis (strain HAW-EB4)	Bacteria; Proteobacteria; Gammaproteobacteria; Alteromonadales; Shewanellaceae; Shewanella	0	0																		1	B0TQP3_SHEHH
392500	Shewanella woodyi (strain ATCC 51908 / MS32)	Bacteria; Proteobacteria; Gammaproteobacteria; Alteromonadales; Shewanellaceae; Shewanella	0	0																		1	B1KKX1_SHEWM
225849	Shewanella piezotolerans (strain WP3 / JCM 13877)	Bacteria; Proteobacteria; Gammaproteobacteria; Alteromonadales; Shewanellaceae; Shewanella	1	B8CMQ7_SHEPW																		1	B8CNL7_SHEPW
407976	Shewanella baltica (strain OS223)	Bacteria; Proteobacteria; Gammaproteobacteria; Alteromonadales; Shewanellaceae; Shewanella	1	B8EFZ7_SHEB2 (Plasmid pS22303.)																		1	B8E6A4_SHEB2
637905	Shewanella violacea (strain JCM 10179 / CIP 106290 / LMG 19151 / DSS12)	Bacteria; Proteobacteria; Gammaproteobacteria; Alteromonadales; Shewanellaceae; Shewanella	0	0																		1	D4ZDT6_SHEVD
693973	Shewanella baltica (strain OS678)	Bacteria; Proteobacteria; Gammaproteobacteria; Alteromonadales; Shewanellaceae; Shewanella	0	0																		1	E6T2Q9_SHEB6
399804	Shewanella putrefaciens (strain 200)	Bacteria; Proteobacteria; Gammaproteobacteria; Alteromonadales; Shewanellaceae; Shewanella	1	E6XS73_SHEP2																		1	E6XFN5_SHEP2
318167	Shewanella frigidimarina (strain NCIMB 400)	Bacteria; Proteobacteria; Gammaproteobacteria; Alteromonadales; Shewanellaceae; Shewanella	2	Q07XL3_SHEFN	Q07XJ7_SHEFN																	1	Q07WJ1_SHEFN
60481	Shewanella sp. (strain MR-7)	Bacteria; Proteobacteria; Gammaproteobacteria; Alteromonadales; Shewanellaceae; Shewanella	0	0																		1	Q0HZR0_SHESR
318161	Shewanella denitrificans (strain OS217 / ATCC BAA-1090 / DSM 15013)	Bacteria; Proteobacteria; Gammaproteobacteria; Alteromonadales; Shewanellaceae; Shewanella	0	0																		1	Q12SC0_SHEDO
70863	Shewanella oneidensis	Bacteria; Proteobacteria; Gammaproteobacteria; Alteromonadales; Shewanellaceae; Shewanella	0	0																		1	Q8E9Q3_SHEON
60480	Shewanella sp. (strain MR-4)	Bacteria; Proteobacteria; Gammaproteobacteria; Alteromonadales; Shewanellaceae; Shewanella	0	0																		1	yes
374463	Baumannia cicadellinicola subsp. Homalodisca coagulata	Bacteria; Proteobacteria; Gammaproteobacteria; Candidatus Baumannia	0	0																		1	Q1LSW8_BAUCH
246195	Dichelobacter nodosus (strain VCS1703A)	Bacteria; Proteobacteria; Gammaproteobacteria; Cardiobacteriales; Cardiobacteriaceae; Dichelobacter	1	A5EUX9_DICNV																		1	A5EY16_DICNV
572477	Allochromatium vinosum (strain ATCC 17899 / DSM 180 / NBRC 103801 / D)	Bacteria; Proteobacteria; Gammaproteobacteria; Chromatiales; Chromatiaceae; Allochromatium	0	0																		1	D3RVI3_ALLVD
472759	Nitrosococcus halophilus (strain Nc4)	Bacteria; Proteobacteria; Gammaproteobacteria; Chromatiales; Chromatiaceae; Nitrosococcus	0	0																		1	D5BW34_NITHN
105559	Nitrosococcus watsoni (strain C-113)	Bacteria; Proteobacteria; Gammaproteobacteria; Chromatiales; Chromatiaceae; Nitrosococcus	0	0																		1	D8K8Z5_NITWC
323261	Nitrosococcus oceani (strain ATCC 19707 / NCIMB 11848)	Bacteria; Proteobacteria; Gammaproteobacteria; Chromatiales; Chromatiaceae; Nitrosococcus	0	0																		1	Q3J797_NITOC
187272	Alkalilimnicola ehrlichei (strain MLHE-1)	Bacteria; Proteobacteria; Gammaproteobacteria; Chromatiales; Ectothiorhodospiraceae; Alkalilimnicola	1	Q0A8F7_ALHEH																		1	Q0A6V8_ALHEH
349124	Halorhodospira halophila (strain DSM 244 / SL1)	Bacteria; Proteobacteria; Gammaproteobacteria; Chromatiales; Ectothiorhodospiraceae; Halorhodospira	2	A1WUR0_HALHL	A1WUN6_HALHL																	1	A1WYN0_HALHL
396588	Thioalkalivibrio sp. (strain HL-EbGR7)	Bacteria; Proteobacteria; Gammaproteobacteria; Chromatiales; Ectothiorhodospiraceae; Thioalkalivibrio	0	0																		1	B8GMN7_THISH
396595	Thioalkalivibrio sp. (strain K90mix)	Bacteria; Proteobacteria; Gammaproteobacteria; Chromatiales; Ectothiorhodospiraceae; Thioalkalivibrio	1	D3SF04_THISK																		1	D3SD84_THISK
555778	Halothiobacillus neapolitanus (strain ATCC 23641 / c2)	Bacteria; Proteobacteria; Gammaproteobacteria; Chromatiales; Halothiobacillaceae; Halothiobacillus	1	D0L039_HALNC																		1	D0KVJ2_HALNC
572265	Hamiltonella defensa subsp. Acyrthosiphon pisum (strain 5AT)	Bacteria; Proteobacteria; Gammaproteobacteria; Enterobacteriales; Enterobacteriaceae; aphid secondary symbionts; Candidatus Hamiltonella	1	C4K543_HAMD5																		1	C4K7X0_HAMD5
563178	Buchnera aphidicola subsp. Acyrthosiphon pisum (strain 5A)	Bacteria; Proteobacteria; Gammaproteobacteria; Enterobacteriales; Enterobacteriaceae; Buchnera	1	B8D8I4_BUCA5																		0
107806	Buchnera aphidicola subsp. Acyrthosiphon pisum (strain APS)	Bacteria; Proteobacteria; Gammaproteobacteria; Enterobacteriales; Enterobacteriaceae; Buchnera	1	DNAC_BUCAI																		0
713600	Buchnera aphidicola subsp. Acyrthosiphon pisum (strain JF98)	Bacteria; Proteobacteria; Gammaproteobacteria; Enterobacteriales; Enterobacteriaceae; Buchnera	1	E3JJF6_BUCAJ																		0
713601	Buchnera aphidicola subsp. Acyrthosiphon pisum (strain JF99)	Bacteria; Proteobacteria; Gammaproteobacteria; Enterobacteriales; Enterobacteriaceae; Buchnera	1	E3JH32_BUCAF																		0
713603	Buchnera aphidicola subsp. Acyrthosiphon pisum (strain LL01)	Bacteria; Proteobacteria; Gammaproteobacteria; Enterobacteriales; Enterobacteriaceae; Buchnera	1	E3JFB5_BUCA0																		0
713602	Buchnera aphidicola subsp. Acyrthosiphon pisum (strain TLW03)	Bacteria; Proteobacteria; Gammaproteobacteria; Enterobacteriales; Enterobacteriaceae; Buchnera	1	E3JFM0_BUCA3																		0
561501	Buchnera aphidicola subsp. Acyrthosiphon pisum (strain Tuc7)	Bacteria; Proteobacteria; Gammaproteobacteria; Enterobacteriales; Enterobacteriaceae; Buchnera	1	B8D6T8_BUCAT																		0
224915	Buchnera aphidicola subsp. Baizongia pistaciae (strain Bp)	Bacteria; Proteobacteria; Gammaproteobacteria; Enterobacteriales; Enterobacteriaceae; Buchnera	1	DNAC_BUCBP																		0
372461	Buchnera aphidicola subsp. Cinara cedri (strain Cc)	Bacteria; Proteobacteria; Gammaproteobacteria; Enterobacteriales; Enterobacteriaceae; Buchnera	1	Q058F1_BUCCC																		0
198804	Buchnera aphidicola subsp. Schizaphis graminum (strain Sg)	Bacteria; Proteobacteria; Gammaproteobacteria; Enterobacteriales; Enterobacteriaceae; Buchnera	1	DNAC_BUCAP																		0
903503	Moranella endobia (strain PCIT)	Bacteria; Proteobacteria; Gammaproteobacteria; Enterobacteriales; Enterobacteriaceae; Candidatus Moranella	0	0																		1	F7XXP4_MOREP
515618	Riesia pediculicola (strain USDA)	Bacteria; Proteobacteria; Gammaproteobacteria; Enterobacteriales; Enterobacteriaceae; Candidatus Riesia	0	0																		1	D4G893_RIEPU
290338	Citrobacter koseri (strain ATCC BAA-895 / CDC 4225-83 / SGSC4696)	Bacteria; Proteobacteria; Gammaproteobacteria; Enterobacteriales; Enterobacteriaceae; Citrobacter	1	A8AM05_CITK8																		0
637910	Citrobacter rodentium (strain ICC168)	Bacteria; Proteobacteria; Gammaproteobacteria; Enterobacteriales; Enterobacteriaceae; Citrobacter	1	D2TRV4_CITRI																		0
693216	Cronobacter turicensis (strain DSM 18703 / LMG 23827 / z3032)	Bacteria; Proteobacteria; Gammaproteobacteria; Enterobacteriales; Enterobacteriaceae; Cronobacter	1	C9XUX2_CROTZ																		0
290339	Enterobacter sakazakii (strain ATCC BAA-894)	Bacteria; Proteobacteria; Gammaproteobacteria; Enterobacteriales; Enterobacteriaceae; Cronobacter	1	A7MG93_ENTS8																		0
579405	Dickeya dadantii (strain Ech703)	Bacteria; Proteobacteria; Gammaproteobacteria; Enterobacteriales; Enterobacteriaceae; Dickeya	0	0																		1	C6C9L5_DICDC
561229	Dickeya zeae (strain Ech1591)	Bacteria; Proteobacteria; Gammaproteobacteria; Enterobacteriales; Enterobacteriaceae; Dickeya	0	0																		1	C6CJY2_DICZE
590409	Dickeya dadantii (strain Ech586)	Bacteria; Proteobacteria; Gammaproteobacteria; Enterobacteriales; Enterobacteriaceae; Dickeya	0	0																		1	D2BWK2_DICD5
198628	Dickeya dadantii (strain 3937)	Bacteria; Proteobacteria; Gammaproteobacteria; Enterobacteriales; Enterobacteriaceae; Dickeya	0	0																		1	E0SG69_DICD3
634503	Edwardsiella ictaluri (strain 93-146)	Bacteria; Proteobacteria; Gammaproteobacteria; Enterobacteriales; Enterobacteriaceae; Edwardsiella	0	0																		1	C5B9G3_EDWI9
498217	Edwardsiella tarda (strain EIB202)	Bacteria; Proteobacteria; Gammaproteobacteria; Enterobacteriales; Enterobacteriaceae; Edwardsiella	1	D0Z7M1_EDWTE																		1	D0ZCL0_EDWTE
718251	Edwardsiella tarda (strain FL6-60)	Bacteria; Proteobacteria; Gammaproteobacteria; Enterobacteriales; Enterobacteriaceae; Edwardsiella	0	0																		1	E0T9J3_EDWTF
399742	Enterobacter sp. (strain 638)	Bacteria; Proteobacteria; Gammaproteobacteria; Enterobacteriales; Enterobacteriaceae; Enterobacter	1	A4W673_ENT38																		0
701347	Enterobacter cloacae (strain SCF1)	Bacteria; Proteobacteria; Gammaproteobacteria; Enterobacteriales; Enterobacteriaceae; Enterobacter; Enterobacter cloacae complex	2	E3GAV0_ENTCS	E3G2R6_ENTCS																	0
716541	Enterobacter cloacae subsp. cloacae (strain ATCC 13047 / DSM 30054 / NBRC 13535 / NCDC 279-56)	Bacteria; Proteobacteria; Gammaproteobacteria; Enterobacteriales; Enterobacteriaceae; Enterobacter; Enterobacter cloacae complex	2	D5CG47_ENTCC	D5C761_ENTCC																	0
338565	Erwinia tasmaniensis (strain DSM 17950 / Et1/99)	Bacteria; Proteobacteria; Gammaproteobacteria; Enterobacteriales; Enterobacteriaceae; Erwinia	0	0																		1	B2VD71_ERWT9
634499	Erwinia pyrifoliae (strain Ep1/96)	Bacteria; Proteobacteria; Gammaproteobacteria; Enterobacteriales; Enterobacteriaceae; Erwinia	1	D0FQ67_ERWPE																		1	D0FPI4_ERWPE
644651	Erwinia pyrifoliae (strain DSM 12163 / CIP 106111 / Ep16/96)	Bacteria; Proteobacteria; Gammaproteobacteria; Enterobacteriales; Enterobacteriaceae; Erwinia	1	D2T614_ERWP6																		1	D2T4Z0_ERWP6
665029	Erwinia amylovora (strain CFBP1430)	Bacteria; Proteobacteria; Gammaproteobacteria; Enterobacteriales; Enterobacteriaceae; Erwinia	0	0																		1	D4HZY7_ERWAC
716540	Erwinia amylovora (strain ATCC 49946 / CCPPB 0273 / Ea273 / 27-3)	Bacteria; Proteobacteria; Gammaproteobacteria; Enterobacteriales; Enterobacteriaceae; Erwinia	0	0																		1	D4IG00_ERWAE
634500	Erwinia billingiae (strain Eb661)	Bacteria; Proteobacteria; Gammaproteobacteria; Enterobacteriales; Enterobacteriaceae; Erwinia	0	0																		1	D8MN51_ERWBE
215689	Erwinia sp. (strain Ejp617)	Bacteria; Proteobacteria; Gammaproteobacteria; Enterobacteriales; Enterobacteriaceae; Erwinia	0	0																		1	E3DE22_ERWSE
481805	Escherichia coli (strain ATCC 8739 / DSM 1576 / Crooks)	Bacteria; Proteobacteria; Gammaproteobacteria; Enterobacteriales; Enterobacteriaceae; Escherichia	1	B1IS57_ECOLC																		0
469008	Escherichia coli (strain B / BL21-DE3)	Bacteria; Proteobacteria; Gammaproteobacteria; Enterobacteriales; Enterobacteriaceae; Escherichia	1	C6EBK9_ECOBD																		0
413997	Escherichia coli (strain B / REL606)	Bacteria; Proteobacteria; Gammaproteobacteria; Enterobacteriales; Enterobacteriaceae; Escherichia	1	C6ULY3_ECOBR																		0
585035	Escherichia coli O45:K1 (strain S88 / ExPEC)	Bacteria; Proteobacteria; Gammaproteobacteria; Enterobacteriales; Enterobacteriaceae; Escherichia	2	B7MNB3_ECO45	B7LI53_ECO45 (Plasmid pECOS88.)																	0
585034	Escherichia coli O8 (strain IAI1)	Bacteria; Proteobacteria; Gammaproteobacteria; Enterobacteriales; Enterobacteriaceae; Escherichia	1	B7LXS4_ECO8A																		0
331112	Escherichia coli O9:H4 (strain HS)	Bacteria; Proteobacteria; Gammaproteobacteria; Enterobacteriales; Enterobacteriaceae; Escherichia	1	A8A890_ECOHS																		0
585054	Escherichia fergusonii (strain ATCC 35469 / DSM 13698 / CDC 0568-73)	Bacteria; Proteobacteria; Gammaproteobacteria; Enterobacteriales; Enterobacteriaceae; Escherichia	1	B7LNJ5_ESCF3																		0
585055	Escherichia coli (strain 55989 / EAEC)	Bacteria; Proteobacteria; Gammaproteobacteria; Enterobacteriales; Enterobacteriaceae; Escherichia	2	B7LE12_ECO55	B7LD25_ECO55																	0
536056	Escherichia coli (strain ATCC 33849 / DSM 4235 / NCIB 12045 / K12 / DH1)	Bacteria; Proteobacteria; Gammaproteobacteria; Enterobacteriales; Enterobacteriaceae; Escherichia	2	C9QSV8_ECOD1	C9QWZ0_ECOD1																	0
595495	Escherichia coli (strain ATCC 55124 / KO11)	Bacteria; Proteobacteria; Gammaproteobacteria; Enterobacteriales; Enterobacteriaceae; Escherichia	2	E8Y248_ECOKO	E8YBG4_ECOKO																	0
566546	Escherichia coli (strain ATCC 9637 / CCM 2024 / DSM 1116 / NCIMB 8666 / NRRL B-766 / W)	Bacteria; Proteobacteria; Gammaproteobacteria; Enterobacteriales; Enterobacteriaceae; Escherichia	2	E0J459_ECOLW	E0IUP8_ECOLW																	0
316385	Escherichia coli (strain K12 / DH10B)	Bacteria; Proteobacteria; Gammaproteobacteria; Enterobacteriales; Enterobacteriaceae; Escherichia	2	B1XFH2_ECODH	B1XCJ0_ECODH																	0
595496	Escherichia coli (strain K12 / MC4100 / BW2952)	Bacteria; Proteobacteria; Gammaproteobacteria; Enterobacteriales; Enterobacteriaceae; Escherichia	2	C4ZT44_ECOBW	C4ZVA9_ECOBW																	0
83333	Escherichia coli (strain K12)	Bacteria; Proteobacteria; Gammaproteobacteria; Enterobacteriales; Enterobacteriaceae; Escherichia	2	DNAC_ECOLI	YDAV_ECOLI																	0
439855	Escherichia coli (strain SMS-3-5 / SECEC)	Bacteria; Proteobacteria; Gammaproteobacteria; Enterobacteriales; Enterobacteriaceae; Escherichia	2	B1LEG5_ECOSM	B1LE60_ECOSM																	0
574521	Escherichia coli O127:H6 (strain E2348/69 / EPEC)	Bacteria; Proteobacteria; Gammaproteobacteria; Enterobacteriales; Enterobacteriaceae; Escherichia	2	B7UQZ0_ECO27	B7UP16_ECO27																	0
585056	Escherichia coli O17:K52:H18 (strain UMN026 / ExPEC)	Bacteria; Proteobacteria; Gammaproteobacteria; Enterobacteriales; Enterobacteriaceae; Escherichia	3	B7NH30_ECOLU	B7LIV7_ECOLU (Plasmid p1ESCUM.)	B7LJ90_ECOLU (Plasmid p1ESCUM.)																0
714962	Escherichia coli O18:K1:H7 (strain IHE3034 / ExPEC)	Bacteria; Proteobacteria; Gammaproteobacteria; Enterobacteriales; Enterobacteriaceae; Escherichia	2	D5D8D6_ECOKI	D5D5M7_ECOKI																	0
685038	Escherichia coli O83:H1 (strain NRG 857C / AIEC)	Bacteria; Proteobacteria; Gammaproteobacteria; Enterobacteriales; Enterobacteriaceae; Escherichia	2	E4PAV0_ECO8N	E4PEI3_ECO8N (Plasmid pO83_CORR.)																	0
655817	Escherichia coli OR:K5:H- (strain ABU 83972)	Bacteria; Proteobacteria; Gammaproteobacteria; Enterobacteriales; Enterobacteriaceae; Escherichia	2	E1PG76_ECOAB	E1PFM3_ECOAB																	0
409438	Escherichia coli (strain SE11)	Bacteria; Proteobacteria; Gammaproteobacteria; Enterobacteriales; Enterobacteriaceae; Escherichia	3	B6I2P4_ECOSE	B6I1C2_ECOSE	B6IA77_ECOSE																0
585396	Escherichia coli O111:H- (strain 11128 / EHEC)	Bacteria; Proteobacteria; Gammaproteobacteria; Enterobacteriales; Enterobacteriaceae; Escherichia	3	C8UN71_ECO1A	C8UCJ7_ECO1A	C8UC29_ECO1A																0
701177	Escherichia coli O55:H7 (strain CB9615 / EPEC)	Bacteria; Proteobacteria; Gammaproteobacteria; Enterobacteriales; Enterobacteriaceae; Escherichia	3	D3QMF4_ECOCB	D3QRB4_ECOCB	D3QSB9_ECOCB																0
217992	Escherichia coli O6	Bacteria; Proteobacteria; Gammaproteobacteria; Enterobacteriales; Enterobacteriaceae; Escherichia	3	DNAC_ECOL6	Q8FG76_ECOL6	Q8CM41_ECOL6																0
585057	Escherichia coli O7:K1 (strain IAI39 / ExPEC)	Bacteria; Proteobacteria; Gammaproteobacteria; Enterobacteriales; Enterobacteriaceae; Escherichia	3	B7NVD1_ECO7I	B7NI58_ECO7I	B7NUS7_ECO7I																0
316401	Escherichia coli O78:H11 (strain H10407 / ETEC)	Bacteria; Proteobacteria; Gammaproteobacteria; Enterobacteriales; Enterobacteriaceae; Escherichia	3	E3PF93_ECOH1	E3PJ41_ECOH1	E3PBN0_ECOH1																0
585397	Escherichia coli O81 (strain ED1a)	Bacteria; Proteobacteria; Gammaproteobacteria; Enterobacteriales; Enterobacteriaceae; Escherichia	3	B7MTA5_ECO81	B7MPV9_ECO81	B7MS97_ECO81																0
573235	Escherichia coli O26:H11 (strain 11368 / EHEC)	Bacteria; Proteobacteria; Gammaproteobacteria; Enterobacteriales; Enterobacteriaceae; Escherichia	4	C8TQB6_ECO26	C8TS19_ECO26	C8TMA2_ECO26	C8TR58_ECO26															0
216592	Escherichia coli O44:H18 (strain 042 / EAEC)	Bacteria; Proteobacteria; Gammaproteobacteria; Enterobacteriales; Enterobacteriaceae; Escherichia	5	D3GY02_ECO44	D3H4E1_ECO44	D3H366_ECO44	D3GX03_ECO44	D3H572_ECO44 (Plasmid pAA.)														0
869729	Escherichia coli (strain UM146)	Bacteria; Proteobacteria; Gammaproteobacteria; Enterobacteriales; Enterobacteriaceae; Escherichia	5	E1S3M3_ECOUM	E1RW77_ECOUM	E1S5P3_ECOUM (Plasmid pUM146.)	E1S5Q3_ECOUM (Plasmid pUM146.)	E1S5M0_ECOUM (Plasmid pUM146.)														0
364106	Escherichia coli (strain UTI89 / UPEC)	Bacteria; Proteobacteria; Gammaproteobacteria; Enterobacteriales; Enterobacteriaceae; Escherichia	5	Q1R2E4_ECOUT	Q1R1W8_ECOUT (Plasmid pUTI89.)	Q1R205_ECOUT (Plasmid pUTI89.)	Q1RA89_ECOUT	Q1R1Z7_ECOUT (Plasmid pUTI89.)														0
405955	Escherichia coli O1:K1 / APEC	Bacteria; Proteobacteria; Gammaproteobacteria; Enterobacteriales; Enterobacteriaceae; Escherichia	5	A1AJN4_ECOK1	A1AAW5_ECOK1	A1AEB9_ECOK1	A1A9H2_ECOK1 (Plasmid pAPEC-O1-ColBM.)	A1AFF8_ECOK1														0
585395	Escherichia coli O103:H2 (strain 12009 / EHEC)	Bacteria; Proteobacteria; Gammaproteobacteria; Enterobacteriales; Enterobacteriaceae; Escherichia	5	C8U0W0_ECO10	C8U5U2_ECO10	C8U3D6_ECO10	C8U4Z7_ECO10	C8U3V0_ECO10														0
444450	Escherichia coli O157:H7 (strain EC4115 / EHEC)	Bacteria; Proteobacteria; Gammaproteobacteria; Enterobacteriales; Enterobacteriaceae; Escherichia	5	B5Z4P4_ECO5E	B5YTB5_ECO5E	B5YPG4_ECO5E (Plasmid pO157.)	B5YPG2_ECO5E (Plasmid pO157.)	B5Z349_ECO5E														0
544404	Escherichia coli O157:H7 (strain TW14359 / EHEC)	Bacteria; Proteobacteria; Gammaproteobacteria; Enterobacteriales; Enterobacteriaceae; Escherichia	5	C6UPE1_ECO5T	C6UV07_ECO5T	C6V3J4_ECO5T (Plasmid pO157.)	C6V3J0_ECO5T (Plasmid pO157.)	C6UPF2_ECO5T														0
362663	Escherichia coli O6:K15:H31 (strain 536 / UPEC)	Bacteria; Proteobacteria; Gammaproteobacteria; Enterobacteriales; Enterobacteriaceae; Escherichia	5	Q0T8V1_ECOL5	Q0TGA6_ECOL5	Q0T927_ECOL5	Q0TL28_ECOL5	Q0TCC5_ECOL5														0
331111	Escherichia coli O139:H28 (strain E24377A / ETEC)	Bacteria; Proteobacteria; Gammaproteobacteria; Enterobacteriales; Enterobacteriaceae; Escherichia	6	A7ZVQ1_ECO24	A7ZKP1_ECO24	A7ZRE1_ECO24	A7ZGY6_ECO24 (Plasmid pETEC_73, and Plasmid pETEC_74.)	A7ZVE8_ECO24	A7ZGQ1_ECO24 (Plasmid pETEC_80.)													0
83334	Escherichia coli O157:H7	Bacteria; Proteobacteria; Gammaproteobacteria; Enterobacteriales; Enterobacteriaceae; Escherichia	6	DNAC_ECO57	O82915_ECO57 (Plasmid pO157.)	O82918_ECO57 (Plasmid pO157.)	Q8X4T8_ECO57	Q8XAD9_ECO57	Q8X576_ECO57													0
431946	Escherichia coli O150:H5 (strain SE15)	Bacteria; Proteobacteria; Gammaproteobacteria; Enterobacteriales; Enterobacteriaceae; Escherichia	8	D2NH29_ECOS5	D2NGT2_ECOS5	D2NNI4_ECOS5 (Plasmid pECSF1.)	D2NHU0_ECOS5	D2NJU0_ECOS5	D2NNJ5_ECOS5 (Plasmid pECSF1.)	D2NNM2_ECOS5 (Plasmid pECSF1.)	D2NGT7_ECOS5 (Plasmid pECSF1.)											0
507522	Klebsiella pneumoniae (strain 342)	Bacteria; Proteobacteria; Gammaproteobacteria; Enterobacteriales; Enterobacteriaceae; Klebsiella	2	B5Y2A0_KLEP3	B5Y0I0_KLEP3																	0
272620	Klebsiella pneumoniae subsp. pneumoniae (strain ATCC 700721 / MGH 78578)	Bacteria; Proteobacteria; Gammaproteobacteria; Enterobacteriales; Enterobacteriaceae; Klebsiella	2	A6THX3_KLEP7	A6T8A2_KLEP7																	0
640131	Klebsiella variicola (strain At-22)	Bacteria; Proteobacteria; Gammaproteobacteria; Enterobacteriales; Enterobacteriaceae; Klebsiella	2	D3RCS9_KLEVT	D3RB29_KLEVT																	0
932677	Pantoea ananatis (strain AJ13355)	Bacteria; Proteobacteria; Gammaproteobacteria; Enterobacteriales; Enterobacteriaceae; Pantoea	1	F2EYW6_PANAA																		0
706191	Pantoea ananatis (strain LMG 20103)	Bacteria; Proteobacteria; Gammaproteobacteria; Enterobacteriales; Enterobacteriaceae; Pantoea	1	D4GFX0_PANAM																		0
592316	Pantoea sp. (strain At-9b)	Bacteria; Proteobacteria; Gammaproteobacteria; Enterobacteriales; Enterobacteriaceae; Pantoea	1	E6WHY3_PANSA																		0
712898	Pantoea vagans (strain C9-1)	Bacteria; Proteobacteria; Gammaproteobacteria; Enterobacteriales; Enterobacteriaceae; Pantoea	1	E1SJG2_PANVC																		0
561230	Pectobacterium carotovorum subsp. carotovorum (strain PC1)	Bacteria; Proteobacteria; Gammaproteobacteria; Enterobacteriales; Enterobacteriaceae; Pectobacterium	0	0																		1	C6DET6_PECCP
561231	Pectobacterium wasabiae (strain WPP163)	Bacteria; Proteobacteria; Gammaproteobacteria; Enterobacteriales; Enterobacteriaceae; Pectobacterium	0	0																		1	D0KMF7_PECWW
29471	Erwinia carotovora subsp. atroseptica	Bacteria; Proteobacteria; Gammaproteobacteria; Enterobacteriales; Enterobacteriaceae; Pectobacterium	0	0																		1	Q6D0J0_ERWCT
553480	Photorhabdus asymbiotica subsp. asymbiotica (strain ATCC 43949 / 3105-77)	Bacteria; Proteobacteria; Gammaproteobacteria; Enterobacteriales; Enterobacteriaceae; Photorhabdus	1	B6VNL9_PHOAA																		1	C7BQ33_PHOAA
243265	Photorhabdus luminescens subsp. laumondii (strain TT01)	Bacteria; Proteobacteria; Gammaproteobacteria; Enterobacteriales; Enterobacteriaceae; Photorhabdus	1	Q7N1K1_PHOLL																		1	Q7N154_PHOLL
529507	Proteus mirabilis (strain HI4320)	Bacteria; Proteobacteria; Gammaproteobacteria; Enterobacteriales; Enterobacteriaceae; Proteus	0	0																		1	B4F104_PROMH
741091	Rahnella sp. (strain Y9602)	Bacteria; Proteobacteria; Gammaproteobacteria; Enterobacteriales; Enterobacteriaceae; Rahnella	0	0																		1	E8XTA9_RAHSY
41514	Salmonella arizonae (strain ATCC BAA-731 / CDC346-86 / RSK2980)	Bacteria; Proteobacteria; Gammaproteobacteria; Enterobacteriales; Enterobacteriaceae; Salmonella	1	A9MRX6_SALAR																		0
218493	Salmonella bongori (strain ATCC 43975 / DSM 13772 / NCTC 12419)	Bacteria; Proteobacteria; Gammaproteobacteria; Enterobacteriales; Enterobacteriaceae; Salmonella	1	F8VIA6_SALBC																		0
54388	Salmonella paratyphi A	Bacteria; Proteobacteria; Gammaproteobacteria; Enterobacteriales; Enterobacteriaceae; Salmonella	2	Q5PM55_SALPA	Q5PF96_SALPA																	0
554290	Salmonella paratyphi A (strain AKU_12601)	Bacteria; Proteobacteria; Gammaproteobacteria; Enterobacteriales; Enterobacteriaceae; Salmonella	2	B5BKZ7_SALPK	B5BDS1_SALPK																	0
90371	Salmonella typhimurium	Bacteria; Proteobacteria; Gammaproteobacteria; Enterobacteriales; Enterobacteriaceae; Salmonella	2	Q8ZJX5_SALTY	Q7BW10_SALTY																	0
439843	Salmonella schwarzengrund (strain CVM19633)	Bacteria; Proteobacteria; Gammaproteobacteria; Enterobacteriales; Enterobacteriaceae; Salmonella	3	B4TU20_SALSV	B4TLY1_SALSV (Plasmid pCVM19633_110.)	B4TMP9_SALSV																0
90370	Salmonella typhi	Bacteria; Proteobacteria; Gammaproteobacteria; Enterobacteriales; Enterobacteriaceae; Salmonella	3	Q8Z0W1_SALTI	Q8Z5Z9_SALTI	O84893_SALTI																0
28901	Salmonella choleraesuis	Bacteria; Proteobacteria; Gammaproteobacteria; Enterobacteriales; Enterobacteriaceae; Salmonella	4	Q57G61_SALCH	Q57SV6_SALCH	Q57L75_SALCH	Q5J3S1_SALCH (Plasmid pSC138.)															0
439851	Salmonella dublin (strain CT_02021853)	Bacteria; Proteobacteria; Gammaproteobacteria; Enterobacteriales; Enterobacteriaceae; Salmonella; Salmonella dublin	2	B5FTA3_SALDC	B5FQ92_SALDC																	0
454166	Salmonella agona (strain SL483)	Bacteria; Proteobacteria; Gammaproteobacteria; Enterobacteriales; Enterobacteriaceae; Salmonella; Salmonella enterica subsp. enterica serovar Agona	1	B5F502_SALA4																		0
454169	Salmonella heidelberg (strain SL476)	Bacteria; Proteobacteria; Gammaproteobacteria; Enterobacteriales; Enterobacteriaceae; Salmonella; Salmonella enterica subsp. enterica serovar Heidelberg	2	B4TGX8_SALHS	B4TH88_SALHS																	0
1016998	Salmonella paratyphi B (strain ATCC BAA-1250 / SPB7)	Bacteria; Proteobacteria; Gammaproteobacteria; Enterobacteriales; Enterobacteriaceae; Salmonella; Salmonella enterica subsp. enterica serovar Paratyphi B	2	A9N7B2_SALPB	A9N3G6_SALPB																	0
476213	Salmonella paratyphi C (strain RKS4594)	Bacteria; Proteobacteria; Gammaproteobacteria; Enterobacteriales; Enterobacteriaceae; Salmonella; Salmonella enterica subsp. enterica serovar Paratyphi C	2	C0Q7K2_SALPC	C0PVX0_SALPC																	0
550537	Salmonella enteritidis PT4 (strain P125109)	Bacteria; Proteobacteria; Gammaproteobacteria; Enterobacteriales; Enterobacteriaceae; Salmonella; Salmonella enteritidis	1	B5R2H6_SALEP																		0
550538	Salmonella gallinarum (strain 287/91 / NCTC 13346)	Bacteria; Proteobacteria; Gammaproteobacteria; Enterobacteriales; Enterobacteriaceae; Salmonella; Salmonella gallinarum	1	B5R9S9_SALG2																		0
423368	Salmonella newport (strain SL254)	Bacteria; Proteobacteria; Gammaproteobacteria; Enterobacteriales; Enterobacteriaceae; Salmonella; Salmonella newport	3	B4T4E8_SALNS	B4T185_SALNS	A4IVM3_SALNS (Plasmid pSN254.)																0
588858	Salmonella typhimurium (strain 14028s / SGSC 2262)	Bacteria; Proteobacteria; Gammaproteobacteria; Enterobacteriales; Enterobacteriaceae; Salmonella; Salmonella typhimurium	2	D0ZUB9_SALT1	D0ZTD4_SALT1																	0
909946	Salmonella typhimurium (strain 4/74)	Bacteria; Proteobacteria; Gammaproteobacteria; Enterobacteriales; Enterobacteriaceae; Salmonella; Salmonella typhimurium	2	E8XCI9_SALT4	E8XDG7_SALT4																	0
216597	Salmonella typhimurium (strain SL1344)	Bacteria; Proteobacteria; Gammaproteobacteria; Enterobacteriales; Enterobacteriaceae; Salmonella; Salmonella typhimurium	2	E1WB77_SALTS	E1W747_SALTS																	0
990282	Salmonella typhimurium (strain ATCC 68169 / UK-1)	Bacteria; Proteobacteria; Gammaproteobacteria; Enterobacteriales; Enterobacteriaceae; Salmonella; Salmonella typhimurium	3	F5ZYP8_SALTU	F5ZUX6_SALTU	F5ZPS3_SALTU																0
568708	Salmonella typhimurium (strain D23580)	Bacteria; Proteobacteria; Gammaproteobacteria; Enterobacteriales; Enterobacteriaceae; Salmonella; Salmonella typhimurium	3	C9XF16_SALTD	C9XDJ1_SALTD	D0R774_SALTD (Plasmid pSLT-BT.)																0
399741	Serratia proteamaculans (strain 568)	Bacteria; Proteobacteria; Gammaproteobacteria; Enterobacteriales; Enterobacteriaceae; Serratia	1	A8G8M7_SERP5																		1	A8G9T4_SERP5
768492	Serratia sp. (strain AS9)	Bacteria; Proteobacteria; Gammaproteobacteria; Enterobacteriales; Enterobacteriaceae; Serratia	0	0																		1	SerAS9_0702
300268	Shigella boydii serotype 4 (strain Sb227)	Bacteria; Proteobacteria; Gammaproteobacteria; Enterobacteriales; Enterobacteriaceae; Shigella	2	Q31SX5_SHIBS	Q31SP6_SHIBS (Plasmid pSB4_227.)																	0
373384	Shigella flexneri serotype 5b (strain 8401)	Bacteria; Proteobacteria; Gammaproteobacteria; Enterobacteriales; Enterobacteriaceae; Shigella	3	Q0SX50_SHIF8	Q0T562_SHIF8	Q0T1M8_SHIF8																0
344609	Shigella boydii serotype 18 (strain CDC 3083-94 / BS512)	Bacteria; Proteobacteria; Gammaproteobacteria; Enterobacteriales; Enterobacteriaceae; Shigella	4	B2TZP4_SHIB3	B2TSP4_SHIB3 (Plasmid pBS512_211.)	B2TZ38_SHIB3	B2U009_SHIB3															0
300267	Shigella dysenteriae serotype 1 (strain Sd197)	Bacteria; Proteobacteria; Gammaproteobacteria; Enterobacteriales; Enterobacteriaceae; Shigella	4	Q327N5_SHIDS	Q327B1_SHIDS (Plasmid pSD1_197.)	Q326U9_SHIDS (Plasmid pSD1_197.)	Q327G5_SHIDS (Plasmid pSD1_197.)															0
591020	Shigella flexneri serotype X (strain 2002017)	Bacteria; Proteobacteria; Gammaproteobacteria; Enterobacteriales; Enterobacteriaceae; Shigella	8	D2AFB5_SHIF2	D2AJE2_SHIF2 (Plasmid pSFxv_1.)	D2AJS8_SHIF2 (Plasmid pSFxv_1.)	D2AED5_SHIF2	D2AJ77_SHIF2 (Plasmid pSFxv_1.)	D2AC67_SHIF2	D2AJD7_SHIF2 (Plasmid pSFxv_1.)	D2AJB9_SHIF2 (Plasmid pSFxv_1.)											0
623	Shigella flexneri	Bacteria; Proteobacteria; Gammaproteobacteria; Enterobacteriales; Enterobacteriaceae; Shigella	9	DNAC_SHIFL	A5A6C6_SHIFL (Plasmid pCP301.)	Q83S59_SHIFL	Q83LA6_SHIFL	Q8VSN7_SHIFL (Plasmid pCP301.)	Q8VSK2_SHIFL (Plasmid pCP301.)	Q8VSD1_SHIFL (Plasmid pCP301.)	Q8VSL3_SHIFL (Plasmid pCP301.)	Q8VSK0_SHIFL (Plasmid pCP301.)										0
300269	Shigella sonnei (strain Ss046)	Bacteria; Proteobacteria; Gammaproteobacteria; Enterobacteriales; Enterobacteriaceae; Shigella	11	Q3YU32_SHISS	Q3Z439_SHISS	Q3Z1P8_SHISS	Q3Z1T3_SHISS	Q3YW25_SHISS	Q3YTX9_SHISS (Plasmid pSS_046.)	Q3Z4V9_SHISS (Plasmid pSS_046.)	Q3YTI5_SHISS (Plasmid pSS_046.)	Q3YTI0_SHISS (Plasmid pSS_046.)	Q3Z3B4_SHISS	Q3YTM0_SHISS (Plasmid pSS_046.)								0
343509	Sodalis glossinidius (strain morsitans)	Bacteria; Proteobacteria; Gammaproteobacteria; Enterobacteriales; Enterobacteriaceae; Sodalis	1	Q2NV20_SODGM																		1	Q2NVU5_SODGM
36870	Wigglesworthia glossinidia brevipalpis	Bacteria; Proteobacteria; Gammaproteobacteria; Enterobacteriales; Enterobacteriaceae; Wigglesworthia	0	0																		0			0.7	unknown	mesophilic	host-associated
406818	Xenorhabdus bovienii (strain SS-2004)	Bacteria; Proteobacteria; Gammaproteobacteria; Enterobacteriales; Enterobacteriaceae; Xenorhabdus	2	D3UWA8_XENBS	D3UXK8_XENBS																	1	D3V4K8_XENBS
406817	Xenorhabdus nematophila (strain ATCC 19061 / DSM 3370 / LMG 1036 / NCIB 9965 / AN6)	Bacteria; Proteobacteria; Gammaproteobacteria; Enterobacteriales; Enterobacteriaceae; Xenorhabdus	1	D3VAU2_XENNA																		1	D3V8T8_XENNA
393305	Yersinia enterocolitica serotype O:8 / biotype 1B (strain 8081)	Bacteria; Proteobacteria; Gammaproteobacteria; Enterobacteriales; Enterobacteriaceae; Yersinia	0	0																		1	A1JJK0_YERE8
386656	Yersinia pestis (strain Pestoides F)	Bacteria; Proteobacteria; Gammaproteobacteria; Enterobacteriales; Enterobacteriaceae; Yersinia	6	A4TKX1_YERPP	A4TSN1_YERPP (Plasmid pCD.)	A4TS37_YERPP	A4THR8_YERPP (Plasmid pCD, and Plasmid pMT.)	A4TS38_YERPP	A4TLB5_YERPP													1	A4TQ76_YERPP
349747	Yersinia pseudotuberculosis serotype O:1b (strain IP 31758)	Bacteria; Proteobacteria; Gammaproteobacteria; Enterobacteriales; Enterobacteriaceae; Yersinia	0	0																		1	A7FM59_YERP3
349746	Yersinia pestis bv. Antiqua (strain Angola)	Bacteria; Proteobacteria; Gammaproteobacteria; Enterobacteriales; Enterobacteriaceae; Yersinia	8	A9R1W6_YERPG	A9R219_YERPG	A9QY42_YERPG (Plasmid pMT-pPCP.)	A9QY64_YERPG (Plasmid pMT-pPCP.)	A9R9N4_YERPG (Plasmid new_pCD.)	A9QYC5_YERPG (Plasmid pMT-pPCP.)	A9R3E4_YERPG	A9R220_YERPG											1	A9R0S1_YERPG
502800	Yersinia pseudotuberculosis serotype O:3 (strain YPIII)	Bacteria; Proteobacteria; Gammaproteobacteria; Enterobacteriales; Enterobacteriaceae; Yersinia	0	0																		1	B1JK74_YERPY
502801	Yersinia pseudotuberculosis serotype IB (strain PB1/+)	Bacteria; Proteobacteria; Gammaproteobacteria; Enterobacteriales; Enterobacteriaceae; Yersinia	3	B2K7B4_YERPB	B2KAH6_YERPB (Plasmid pYPTS01.)	B2JZR0_YERPB																1	B2K4F3_YERPB
637382	Yersinia pestis (strain D106004)	Bacteria; Proteobacteria; Gammaproteobacteria; Enterobacteriales; Enterobacteriaceae; Yersinia	7	D0JIN8_YERPD	D0JBY5_YERPD (Plasmid pMT1, and Plasmid pPCY1.)	D0JIN9_YERPD	D0JDX6_YERPD	D0JDF3_YERPD	D0JDX4_YERPD	D0JJ78_YERPD												1	D0JER7_YERPD
637385	Yersinia pestis (strain D182038)	Bacteria; Proteobacteria; Gammaproteobacteria; Enterobacteriales; Enterobacteriaceae; Yersinia	4	D0JW39_YERP1	D0JNF0_YERP1	D0JMP7_YERP1 (Plasmid pPCP1, and Plasmid pMT1.)	D0JUJ4_YERP1															1	D0JP86_YERP1
637386	Yersinia pestis (strain Z176003)	Bacteria; Proteobacteria; Gammaproteobacteria; Enterobacteriales; Enterobacteriaceae; Yersinia	3	D5B8T5_YERPZ (Plasmid pCD1.)	D5B033_YERPZ	D5AYU5_YERPZ (Plasmid pMT1, and Plasmid pPCP1.)																1	D5B0W8_YERPZ
930944	Yersinia enterocolitica subsp. palearctica serotype O:3 (strain DSM 13030 / CIP 106945 / Y11)	Bacteria; Proteobacteria; Gammaproteobacteria; Enterobacteriales; Enterobacteriaceae; Yersinia	7	E7AZB7_YERE1	E7AYL9_YERE1	E7B572_YERE1	E7B4T9_YERE1	E7B6C2_YERE1	E7BAS7_YERE1 (Plasmid pYVO3.)	E7B907_YERE1												1	E7B487_YERE1
547048	Yersinia pestis bv. Medievalis (strain Harbin 35)	Bacteria; Proteobacteria; Gammaproteobacteria; Enterobacteriales; Enterobacteriaceae; Yersinia	6	E8P3W8_YERPH	E8NVU4_YERPH (Plasmid pMT, and Plasmid pPCP.)	E8P3G7_YERPH	E8P843_YERPH (Plasmid pCD.)	E8NZ66_YERPH	E8P562_YERPH													1	E8P3G2_YERPH
994476	Yersinia enterocolitica subsp. palearctica serotype O:9 / biotype 3 (strain 105.5R(r))	Bacteria; Proteobacteria; Gammaproteobacteria; Enterobacteriales; Enterobacteriaceae; Yersinia	3	F0KYS1_YERE3	F0KUF2_YERE3	F0KX60_YERE3																1	F0KZH9_YERE3
360102	Yersinia pestis bv. Antiqua (strain Antiqua)	Bacteria; Proteobacteria; Gammaproteobacteria; Enterobacteriales; Enterobacteriaceae; Yersinia	6	Q1C8E4_YERPA	Q1BZX6_YERPA (Plasmid pCD, Plasmid pPCP, and Plasmid pMT.)	Q1C114_YERPA	Q1C764_YERPA	Q1BZR6_YERPA (Plasmid pCD.)	Q1C034_YERPA (Plasmid pMT.)													1	Q1C221_YERPA
377628	Yersinia pestis bv. Antiqua (strain Nepal516)	Bacteria; Proteobacteria; Gammaproteobacteria; Enterobacteriales; Enterobacteriaceae; Yersinia	6	Q1CH10_YERPN	Q1CKM3_YERPN	Q1CKM2_YERPN	Q1CN39_YERPN	Q1CC60_YERPN (Plasmid pPCP, and Plasmid pMT.)	Q1CH09_YERPN													1	Q1CMM0_YERPN
633	Yersinia pseudotuberculosis	Bacteria; Proteobacteria; Gammaproteobacteria; Enterobacteriales; Enterobacteriaceae; Yersinia	3	Q664A0_YERPS	Q7B1Z4_YERPS	Q663P3_YERPS (Plasmid pYV.)																1	Q66EJ8_YERPS
632	Yersinia pestis	Bacteria; Proteobacteria; Gammaproteobacteria; Enterobacteriales; Enterobacteriaceae; Yersinia	7	Q0WFI1_YERPE	Q7ARK4_YERPE (Plasmid pMT1 (pMT-1), Plasmid pCD1, Plasmid pG8786, Plasmid pPCP1, and Plasmid pMT1.)	Q8CKB2_YERPE	Q7ARG8_YERPE (Plasmid pCD1, and Plasmid pCD1-pMT1.)	Q74PU0_YERPE	Q8D0P0_YERPE	Q7ARN6_YERPE (Plasmid pPCP1, Plasmid pCD1, and Plasmid 9.5 kbp pesticin plasmid.)												1	Q7CGB4_YERPE
777	Coxiella burnetii	Bacteria; Proteobacteria; Gammaproteobacteria; Legionellales; Coxiellaceae; Coxiella	0	0																		1	Q83F07_COXBU
434922	Coxiella burnetii (strain Dugway 5J108-111)	Bacteria; Proteobacteria; Gammaproteobacteria; Legionellales; Coxiellaceae; Coxiella	0	0																		1	A9KEQ0_COXBN
360115	Coxiella burnetii (strain RSA 331 / Henzerling II)	Bacteria; Proteobacteria; Gammaproteobacteria; Legionellales; Coxiellaceae; Coxiella	0	0																		1	A9NAF5_COXBR
434923	Coxiella burnetii (strain CbuG_Q212)	Bacteria; Proteobacteria; Gammaproteobacteria; Legionellales; Coxiellaceae; Coxiella	0	0																		1	B6J2P2_COXB2
434924	Coxiella burnetii (strain CbuK_Q154)	Bacteria; Proteobacteria; Gammaproteobacteria; Legionellales; Coxiellaceae; Coxiella	0	0																		1	B6J5J0_COXB1
400673	Legionella pneumophila (strain Corby)	Bacteria; Proteobacteria; Gammaproteobacteria; Legionellales; Legionellaceae; Legionella	1	A5ID91_LEGPC																		1	A5IAX5_LEGPC
661367	Legionella longbeachae serogroup 1 (strain NSW150)	Bacteria; Proteobacteria; Gammaproteobacteria; Legionellales; Legionellaceae; Legionella	0	0																		1	D3HL57_LEGLN
423212	Legionella pneumophila serogroup 1 (strain 2300/99 Alcoy)	Bacteria; Proteobacteria; Gammaproteobacteria; Legionellales; Legionellaceae; Legionella	0	0																		1	D5T994_LEGP2
297245	Legionella pneumophila (strain Lens)	Bacteria; Proteobacteria; Gammaproteobacteria; Legionellales; Legionellaceae; Legionella	0	0																		1	Q5WTJ9_LEGPL
297246	Legionella pneumophila (strain Paris)	Bacteria; Proteobacteria; Gammaproteobacteria; Legionellales; Legionellaceae; Legionella	1	Q5X160_LEGPA (Plasmid pLPP.)																		1	Q5X1T8_LEGPA
272624	Legionella pneumophila subsp. pneumophila (strain Philadelphia 1 / ATCC 33152 / DSM 7513)	Bacteria; Proteobacteria; Gammaproteobacteria; Legionellales; Legionellaceae; Legionella	0	0																		1	Q5ZSB7_LEGPH
243233	Methylococcus capsulatus (strain ATCC 33009 / NCIMB 11132 / Bath)	Bacteria; Proteobacteria; Gammaproteobacteria; Methylococcales; Methylococcaceae; Methylococcus	0	0																		1	Q604W5_METCA
857087	Methylomonas methanica (strain MC09)	Bacteria; Proteobacteria; Gammaproteobacteria; Methylococcales; Methylococcaceae; Methylomonas	0	0																		1	Metme_0251
393595	Alcanivorax borkumensis (strain SK2 / ATCC 700651 / DSM 11573)	Bacteria; Proteobacteria; Gammaproteobacteria; Oceanospirillales; Alcanivoracaceae; Alcanivorax	0	0																		1	ABO_0605
523791	Kangiella koreensis (strain DSM 16069 / KCTC 12182 / SW-125)	Bacteria; Proteobacteria; Gammaproteobacteria; Oceanospirillales; Alcanivoracaceae; Kangiella	0	0																		1	C7R9M5_KANKD
349521	Hahella chejuensis (strain KCTC 2396)	Bacteria; Proteobacteria; Gammaproteobacteria; Oceanospirillales; Hahellaceae; Hahella	2	Q2SAN0_HAHCH	Q2S8Z3_HAHCH																	1	Q2S9Z9_HAHCH
290398	Chromohalobacter salexigens (strain DSM 3043 / ATCC BAA-138 / NCIMB 13768)	Bacteria; Proteobacteria; Gammaproteobacteria; Oceanospirillales; Halomonadaceae; Chromohalobacter	0	0																		1	Q1QVH4_CHRSD
768066	Halomonas elongata (strain ATCC 33173 / DSM 2581 / NBRC 15536 / NCIMB 2198 / 1H9)	Bacteria; Proteobacteria; Gammaproteobacteria; Oceanospirillales; Halomonadaceae; Halomonas	1	E1V360_HALED																		1	E1V9L9_HALED
717774	Marinomonas mediterranea (strain ATCC 700492 / JCM 21426 / NBRC 103028 / MMB-1)	Bacteria; Proteobacteria; Gammaproteobacteria; Oceanospirillales; Marinomonas	0	0																		0		4.7	4.7	aerobic	mesophilic	aquatic
491952	Marinomonas posidonica (strain CECT 7376 / NCIMB 14433 / IVIA-Po-181)	Bacteria; Proteobacteria; Gammaproteobacteria; Oceanospirillales; Marinomonas	0	0																		0		3.9	3.9	aerobic	mesophilic	aquatic
400668	Marinomonas sp. (strain MWYL1)	Bacteria; Proteobacteria; Gammaproteobacteria; Oceanospirillales; Marinomonas	1	A6VYF4_MARMS																		0		5.2	5.1	unknown	unknown	unknown
416269	Actinobacillus pleuropneumoniae serotype 5b (strain L20)	Bacteria; Proteobacteria; Gammaproteobacteria; Pasteurellales; Pasteurellaceae; Actinobacillus	0	0																		1	A3MYV9_ACTP2
339671	Actinobacillus succinogenes (strain ATCC 55618 / 130Z)	Bacteria; Proteobacteria; Gammaproteobacteria; Pasteurellales; Pasteurellaceae; Actinobacillus	0	0																		1	A6VQX2_ACTSZ
434271	Actinobacillus pleuropneumoniae serotype 3 (strain JL03)	Bacteria; Proteobacteria; Gammaproteobacteria; Pasteurellales; Pasteurellaceae; Actinobacillus	0	0																		1	B0BSP4_ACTPJ
537457	Actinobacillus pleuropneumoniae serotype 7 (strain AP76)	Bacteria; Proteobacteria; Gammaproteobacteria; Pasteurellales; Pasteurellaceae; Actinobacillus	0	0																		0	APP7_0001
634176	Aggregatibacter aphrophilus (strain NJ8700)	Bacteria; Proteobacteria; Gammaproteobacteria; Pasteurellales; Pasteurellaceae; Aggregatibacter	0	0																		1	C6ALA0_AGGAN
668336	Aggregatibacter actinomycetemcomitans serotype C (strain D11S-1)	Bacteria; Proteobacteria; Gammaproteobacteria; Pasteurellales; Pasteurellaceae; Aggregatibacter	0	0																		1	C9R233_AGGAD
221988	Mannheimia succiniciproducens (strain MBEL55E)	Bacteria; Proteobacteria; Gammaproteobacteria; Pasteurellales; Pasteurellaceae; Basfia	0	0																		1	Q65VS8_MANSM
374930	Haemophilus influenzae (strain PittEE)	Bacteria; Proteobacteria; Gammaproteobacteria; Pasteurellales; Pasteurellaceae; Haemophilus	0	0																		1	A5UDG8_HAEIE
374931	Haemophilus influenzae (strain PittGG)	Bacteria; Proteobacteria; Gammaproteobacteria; Pasteurellales; Pasteurellaceae; Haemophilus	0	0																		1	A5UI49_HAEIG
557723	Haemophilus parasuis serovar 5 (strain SH0165)	Bacteria; Proteobacteria; Gammaproteobacteria; Pasteurellales; Pasteurellaceae; Haemophilus	0	0																		1	B8F3L8_HAEPS
862965	Haemophilus parainfluenzae (strain T3T1)	Bacteria; Proteobacteria; Gammaproteobacteria; Pasteurellales; Pasteurellaceae; Haemophilus	0	0																		1	E1W1W0_HAEP3
862964	Haemophilus influenzae (strain 10810)	Bacteria; Proteobacteria; Gammaproteobacteria; Pasteurellales; Pasteurellaceae; Haemophilus	0	0																		1	E1XBL0_HAEI1
262727	Haemophilus influenzae (strain R2846 / 12)	Bacteria; Proteobacteria; Gammaproteobacteria; Pasteurellales; Pasteurellaceae; Haemophilus	0	0																		1	E3GRP8_HAEI2
262728	Haemophilus influenzae (strain R2866)	Bacteria; Proteobacteria; Gammaproteobacteria; Pasteurellales; Pasteurellaceae; Haemophilus	0	0																		1	E4QWB6_HAEI6
281310	Haemophilus influenzae (strain 86-028NP)	Bacteria; Proteobacteria; Gammaproteobacteria; Pasteurellales; Pasteurellaceae; Haemophilus	0	0																		1	Q4QM02_HAEI8
233412	Haemophilus ducreyi (strain 35000HP / ATCC 700724)	Bacteria; Proteobacteria; Gammaproteobacteria; Pasteurellales; Pasteurellaceae; Haemophilus	1	Q7VMR7_HAEDU																		1	Q7VKT1_HAEDU
71421	Haemophilus influenzae (strain ATCC 51907 / DSM 11121 / KW20 / Rd)	Bacteria; Proteobacteria; Gammaproteobacteria; Pasteurellales; Pasteurellaceae; Haemophilus	0	0																		1	Y907_HAEIN
228400	Haemophilus somnus (strain 2336)	Bacteria; Proteobacteria; Gammaproteobacteria; Pasteurellales; Pasteurellaceae; Histophilus	0	0																		1	B0UUI7_HAES2
205914	Haemophilus somnus (strain 129Pt)	Bacteria; Proteobacteria; Gammaproteobacteria; Pasteurellales; Pasteurellaceae; Histophilus	0	0																		1	Q0I377_HAES1
272843	Pasteurella multocida (strain Pm70)	Bacteria; Proteobacteria; Gammaproteobacteria; Pasteurellales; Pasteurellaceae; Pasteurella	0	0																		1	Q9CLK5_PASMU
62977	Acinetobacter sp. (strain ADP1)	Bacteria; Proteobacteria; Gammaproteobacteria; Pseudomonadales; Moraxellaceae; Acinetobacter	0	0																		1	ACIAD3509
436717	Acinetobacter sp. (strain JCM 1667 / KCTC 23045 / DR1)	Bacteria; Proteobacteria; Gammaproteobacteria; Pseudomonadales; Moraxellaceae; Acinetobacter	1	D8JI01_ACISD																		1	yes
557600	Acinetobacter baumannii (strain AB307-0294)	Bacteria; Proteobacteria; Gammaproteobacteria; Pseudomonadales; Moraxellaceae; Acinetobacter; Acinetobacter calcoaceticus/baumannii complex	0	0																		1	ABBFA_000152
400667	Acinetobacter baumannii (strain ATCC 17978 / NCDC KC 755)	Bacteria; Proteobacteria; Gammaproteobacteria; Pseudomonadales; Moraxellaceae; Acinetobacter; Acinetobacter calcoaceticus/baumannii complex	0	0																		1	yes
980514	Acinetobacter baumannii (strain TCDC-AB0715)	Bacteria; Proteobacteria; Gammaproteobacteria; Pseudomonadales; Moraxellaceae; Acinetobacter; Acinetobacter calcoaceticus/baumannii complex	0	0																		1	yes
871585	Acinetobacter calcoaceticus (strain PHEA-2)	Bacteria; Proteobacteria; Gammaproteobacteria; Pseudomonadales; Moraxellaceae; Acinetobacter; Acinetobacter calcoaceticus/baumannii complex	0	0																		1	BDGL_002796
696749	Acinetobacter baumannii (strain 1656-2)	Bacteria; Proteobacteria; Gammaproteobacteria; Pseudomonadales; Moraxellaceae; Acinetobacter; Acinetobacter calcoaceticus/baumannii complex	1	E8PGN7_ACIB1																		1	yes
480119	Acinetobacter baumannii (strain AB0057)	Bacteria; Proteobacteria; Gammaproteobacteria; Pseudomonadales; Moraxellaceae; Acinetobacter; Acinetobacter calcoaceticus/baumannii complex	1	B7I9R3_ACIB5																		1	yes
405416	Acinetobacter baumannii (strain ACICU)	Bacteria; Proteobacteria; Gammaproteobacteria; Pseudomonadales; Moraxellaceae; Acinetobacter; Acinetobacter calcoaceticus/baumannii complex	1	B2I3P7_ACIBC																		1	ACICU_03527
509173	Acinetobacter baumannii (strain AYE)	Bacteria; Proteobacteria; Gammaproteobacteria; Pseudomonadales; Moraxellaceae; Acinetobacter; Acinetobacter calcoaceticus/baumannii complex	1	B0V856_ACIBY																		1	yes
509170	Acinetobacter baumannii (strain SDF)	Bacteria; Proteobacteria; Gammaproteobacteria; Pseudomonadales; Moraxellaceae; Acinetobacter; Acinetobacter calcoaceticus/baumannii complex	1	B0VP77_ACIBS																		1	yes
749219	Moraxella catarrhalis (strain RH4)	Bacteria; Proteobacteria; Gammaproteobacteria; Pseudomonadales; Moraxellaceae; Moraxella	0	0																		1	D5VAK1_MORCR
349106	Psychrobacter sp. (strain PRwf-1)	Bacteria; Proteobacteria; Gammaproteobacteria; Pseudomonadales; Moraxellaceae; Psychrobacter	0	0																		1	A5WCU5_PSYWF
335284	Psychrobacter cryohalolentis (strain K5)	Bacteria; Proteobacteria; Gammaproteobacteria; Pseudomonadales; Moraxellaceae; Psychrobacter	0	0																		1	Q1Q951_PSYCK
259536	Psychrobacter arcticus (strain DSM 17307 / 273-4)	Bacteria; Proteobacteria; Gammaproteobacteria; Pseudomonadales; Moraxellaceae; Psychrobacter	0	0																		1	Q4FQW7_PSYA2
322710	Azotobacter vinelandii (strain DJ / ATCC BAA-1303)	Bacteria; Proteobacteria; Gammaproteobacteria; Pseudomonadales; Pseudomonadaceae; Azotobacter	2	C1DMI6_AZOVD	C1DL64_AZOVD																	1	yes
498211	Cellvibrio japonicus (strain Ueda107)	Bacteria; Proteobacteria; Gammaproteobacteria; Pseudomonadales; Pseudomonadaceae; Cellvibrio	0	0																		0			4.6	aerobic	mesophilic	terrestrial
379731	Pseudomonas stutzeri (strain A1501)	Bacteria; Proteobacteria; Gammaproteobacteria; Pseudomonadales; Pseudomonadaceae; Pseudomonas	4	A4VPY7_PSEU5	A4VG51_PSEU5	A4VH53_PSEU5	A4VH36_PSEU5															1	A4VPA4_PSEU5
399739	Pseudomonas mendocina (strain ymp)	Bacteria; Proteobacteria; Gammaproteobacteria; Pseudomonadales; Pseudomonadaceae; Pseudomonas	0	0																		1	A4XQT1_PSEMY
351746	Pseudomonas putida (strain F1 / ATCC 700007)	Bacteria; Proteobacteria; Gammaproteobacteria; Pseudomonadales; Pseudomonadaceae; Pseudomonas	2	A5WAH5_PSEP1	A5W7Z3_PSEP1																	1	A5W8P3_PSEP1
381754	Pseudomonas aeruginosa (strain PA7)	Bacteria; Proteobacteria; Gammaproteobacteria; Pseudomonadales; Pseudomonadaceae; Pseudomonas	1	A6UXJ0_PSEA7																		1	A6VB78_PSEA7
76869	Pseudomonas putida (strain GB-1)	Bacteria; Proteobacteria; Gammaproteobacteria; Pseudomonadales; Pseudomonadaceae; Pseudomonas	1	B0KKM5_PSEPG																		1	B0KFR9_PSEPG
390235	Pseudomonas putida (strain W619)	Bacteria; Proteobacteria; Gammaproteobacteria; Pseudomonadales; Pseudomonadaceae; Pseudomonas	3	B1JD10_PSEPW	B1J5L2_PSEPW	B1JAN9_PSEPW																1	B1J3I8_PSEPW
557722	Pseudomonas aeruginosa (strain LESB58)	Bacteria; Proteobacteria; Gammaproteobacteria; Pseudomonadales; Pseudomonadaceae; Pseudomonas	1	B7V6I1_PSEA8																		1	B7UZI3_PSEA8
216595	Pseudomonas fluorescens (strain SBW25)	Bacteria; Proteobacteria; Gammaproteobacteria; Pseudomonadales; Pseudomonadaceae; Pseudomonas	1	C3K884_PSEFS																		1	C3JYU8_PSEFS
931281	Pseudomonas putida (strain BIRD-1)	Bacteria; Proteobacteria; Gammaproteobacteria; Pseudomonadales; Pseudomonadaceae; Pseudomonas	1	E4RGB6_PSEPB																		1	E4RIB4_PSEPB
994484	Pseudomonas brassicacearum (strain NFM421)	Bacteria; Proteobacteria; Gammaproteobacteria; Pseudomonadales; Pseudomonadaceae; Pseudomonas	0	0																		1	F2K516_PSEBN
996285	Pseudomonas stutzeri (strain DSM 4166 / CMT.9.A)	Bacteria; Proteobacteria; Gammaproteobacteria; Pseudomonadales; Pseudomonadaceae; Pseudomonas	0	0																		1	F2N166_PSEU6
1001585	Pseudomonas mendocina (strain NK-01)	Bacteria; Proteobacteria; Gammaproteobacteria; Pseudomonadales; Pseudomonadaceae; Pseudomonas	0	0																		1	F4DS27_PSEMN
743720	Pseudomonas fulva (strain 12-X)	Bacteria; Proteobacteria; Gammaproteobacteria; Pseudomonadales; Pseudomonadaceae; Pseudomonas	0	0																		1	F6AE08_PSEF1
96563	Pseudomonas stutzeri (strain ATCC 17588 / DSM 5190 / CCUG 11256 / JCM 5965 / LMG 11199 / NCIMB 11358 / Stanier 221)	Bacteria; Proteobacteria; Gammaproteobacteria; Pseudomonadales; Pseudomonadaceae; Pseudomonas	6	F8H270_PSEUT	F8H5Q1_PSEUT	F8HAF7_PSEUT	F8H485_PSEUT	F8H7M8_PSEUT	F8H347_PSEUT													1	F8HA96_PSEUT
208963	Pseudomonas aeruginosa (strain UCBPP-PA14)	Bacteria; Proteobacteria; Gammaproteobacteria; Pseudomonadales; Pseudomonadaceae; Pseudomonas	0	0																		1	Q02H35_PSEAB
384676	Pseudomonas entomophila (strain L48)	Bacteria; Proteobacteria; Gammaproteobacteria; Pseudomonadales; Pseudomonadaceae; Pseudomonas	0	0																		1	Q1I5C5_PSEE4
205922	Pseudomonas fluorescens (strain Pf0-1)	Bacteria; Proteobacteria; Gammaproteobacteria; Pseudomonadales; Pseudomonadaceae; Pseudomonas	0	0																		1	Q3K7T8_PSEPF
223283	Pseudomonas syringae pv. tomato (strain DC3000)	Bacteria; Proteobacteria; Gammaproteobacteria; Pseudomonadales; Pseudomonadaceae; Pseudomonas	2	Q881P5_PSESM	Q877S2_PSESM (Plasmid pDC3000B.)																	1	Q87WZ2_PSESM
160488	Pseudomonas putida (strain KT2440)	Bacteria; Proteobacteria; Gammaproteobacteria; Pseudomonadales; Pseudomonadaceae; Pseudomonas	1	Q88ML9_PSEPK																		1	Q88N70_PSEPK
208964	Pseudomonas aeruginosa (strain ATCC 15692 / PAO1 / 1C / PRS 101 / LMG 12228)	Bacteria; Proteobacteria; Gammaproteobacteria; Pseudomonadales; Pseudomonadaceae; Pseudomonas	0	0																		1	Q9HW03_PSEAE
220664	Pseudomonas fluorescens (strain Pf-5 / ATCC BAA-477)	Bacteria; Proteobacteria; Gammaproteobacteria; Pseudomonadales; Pseudomonadaceae; Pseudomonas	0	0																		1	PFL_4782
205918	Pseudomonas syringae pv. syringae (strain B728a)	Bacteria; Proteobacteria; Gammaproteobacteria; Pseudomonadales; Pseudomonadaceae; Pseudomonas; Pseudomonas syringae	0	0																		1	Q4ZNZ7_PSEU2
264730	Pseudomonas syringae pv. phaseolicola (strain 1448A / Race 6)	Bacteria; Proteobacteria; Gammaproteobacteria; Pseudomonadales; Pseudomonadaceae; Pseudomonas; Pseudomonas syringae pv. savastanoi	2	Q48MW3_PSE14	Q48MY4_PSE14																	1	Q48EG5_PSE14
413404	Ruthia magnifica subsp. Calyptogena magnifica	Bacteria; Proteobacteria; Gammaproteobacteria; sulfur-oxidizing symbionts	0	0																		1	Rmag_0012
412965	Vesicomyosocius okutanii subsp. Calyptogena okutanii (strain HA)	Bacteria; Proteobacteria; Gammaproteobacteria; sulfur-oxidizing symbionts	0	0																		1	COSY_0013
676032	Francisella cf. novicida (strain 3523)	Bacteria; Proteobacteria; Gammaproteobacteria; Thiotrichales; Francisellaceae; Francisella	0	0																		0			1,9 - 2	aerobic	mesophilic	multiple
984129	Francisella cf. novicida (strain Fx1)	Bacteria; Proteobacteria; Gammaproteobacteria; Thiotrichales; Francisellaceae; Francisella	0	0																		0
484022	Francisella philomiragia subsp. philomiragia (strain ATCC 25017)	Bacteria; Proteobacteria; Gammaproteobacteria; Thiotrichales; Francisellaceae; Francisella	0	0																		0
573569	Francisella sp. (strain TX077308)	Bacteria; Proteobacteria; Gammaproteobacteria; Thiotrichales; Francisellaceae; Francisella	0	0																		0
458234	Francisella tularensis subsp. holarctica (strain FTNF002-00 / FTA)	Bacteria; Proteobacteria; Gammaproteobacteria; Thiotrichales; Francisellaceae; Francisella	0	0																		0
376619	Francisella tularensis subsp. holarctica (strain LVS)	Bacteria; Proteobacteria; Gammaproteobacteria; Thiotrichales; Francisellaceae; Francisella	0	0																		0
393011	Francisella tularensis subsp. holarctica (strain OSU18)	Bacteria; Proteobacteria; Gammaproteobacteria; Thiotrichales; Francisellaceae; Francisella	0	0																		0
441952	Francisella tularensis subsp. mediasiatica (strain FSC147)	Bacteria; Proteobacteria; Gammaproteobacteria; Thiotrichales; Francisellaceae; Francisella	0	0																		0
401614	Francisella tularensis subsp. novicida (strain U112)	Bacteria; Proteobacteria; Gammaproteobacteria; Thiotrichales; Francisellaceae; Francisella	0	0																		0
119856	Francisella tularensis subsp. tularensis	Bacteria; Proteobacteria; Gammaproteobacteria; Thiotrichales; Francisellaceae; Francisella	0	0																		0
393115	Francisella tularensis subsp. tularensis (strain FSC 198)	Bacteria; Proteobacteria; Gammaproteobacteria; Thiotrichales; Francisellaceae; Francisella	0	0																		0
510831	Francisella tularensis subsp. tularensis (strain NE061598)	Bacteria; Proteobacteria; Gammaproteobacteria; Thiotrichales; Francisellaceae; Francisella	0	0																		0
418136	Francisella tularensis subsp. tularensis (strain WY96-3418)	Bacteria; Proteobacteria; Gammaproteobacteria; Thiotrichales; Francisellaceae; Francisella	0	0																		0
717773	Thioalkalimicrobium cyclicum (strain DSM 14477 / JCM 11371 / ALM1)	Bacteria; Proteobacteria; Gammaproteobacteria; Thiotrichales; Piscirickettsiaceae; Thioalkalimicrobium	0	0																		1	F6D9M3_THICA
317025	Thiomicrospira crunogena (strain XCL-2)	Bacteria; Proteobacteria; Gammaproteobacteria; Thiotrichales; Piscirickettsiaceae; Thiomicrospira	0	0																		0			2.4	microaerobic	mesophilic	aquatic
388396	Vibrio fischeri (strain MJ11)	Bacteria; Proteobacteria; Gammaproteobacteria; Vibrionales; Vibrionaceae; Aliivibrio	0	0																		1	B5FB29_VIBFM
316275	Aliivibrio salmonicida (strain LFI1238)	Bacteria; Proteobacteria; Gammaproteobacteria; Vibrionales; Vibrionaceae; Aliivibrio	0	0																		1	B6ELG9_ALISL
312309	Vibrio fischeri (strain ATCC 700601 / ES114)	Bacteria; Proteobacteria; Gammaproteobacteria; Vibrionales; Vibrionaceae; Aliivibrio	0	0																		1	Q5E2Q7_VIBF1
74109	Photobacterium profundum	Bacteria; Proteobacteria; Gammaproteobacteria; Vibrionales; Vibrionaceae; Photobacterium	0	0																		1	Q6LMG2_PHOPR
345073	Vibrio cholerae serotype O1 (strain ATCC 39541 / Ogawa 395 / O395)	Bacteria; Proteobacteria; Gammaproteobacteria; Vibrionales; Vibrionaceae; Vibrio	0	0																		1	A5F5P2_VIBC3
338187	Vibrio harveyi (strain ATCC BAA-1116 / BB120)	Bacteria; Proteobacteria; Gammaproteobacteria; Vibrionales; Vibrionaceae; Vibrio	3	A7MXH2_VIBHB	A7MYN9_VIBHB	A7N0L4_VIBHB																1	A7MXQ7_VIBHB
579112	Vibrio cholerae serotype O1 (strain M66-2)	Bacteria; Proteobacteria; Gammaproteobacteria; Vibrionales; Vibrionaceae; Vibrio	0	0																		1	C3LQU0_VIBCM
593588	Vibrio cholerae serotype O1 (strain MJ-1236)	Bacteria; Proteobacteria; Gammaproteobacteria; Vibrionales; Vibrionaceae; Vibrio	0	0																		1	C3NVK4_VIBCJ
150340	Vibrio sp. (strain Ex25)	Bacteria; Proteobacteria; Gammaproteobacteria; Vibrionales; Vibrionaceae; Vibrio	0	0																		1	D0M7Z7_VIBSE
903510	Vibrio furnissii (strain DSM 14383 / NCTC 11218)	Bacteria; Proteobacteria; Gammaproteobacteria; Vibrionales; Vibrionaceae; Vibrio	0	0																		1	F0LW99_VIBFN
196600	Vibrio vulnificus (strain YJ016)	Bacteria; Proteobacteria; Gammaproteobacteria; Vibrionales; Vibrionaceae; Vibrio	1	Q7MPJ3_VIBVY																		1	Q7MNU5_VIBVY
670	Vibrio parahaemolyticus	Bacteria; Proteobacteria; Gammaproteobacteria; Vibrionales; Vibrionaceae; Vibrio	0	0																		1	Q87SF8_VIBPA
672	Vibrio vulnificus	Bacteria; Proteobacteria; Gammaproteobacteria; Vibrionales; Vibrionaceae; Vibrio	0	0																		1	Q8DEL7_VIBVU
666	Vibrio cholerae	Bacteria; Proteobacteria; Gammaproteobacteria; Vibrionales; Vibrionaceae; Vibrio	0	0																		1	Q9KPH3_VIBCH
575788	Vibrio splendidus (strain LGP32)	Bacteria; Proteobacteria; Gammaproteobacteria; Vibrionales; Vibrionaceae; Vibrio	0	0																		0			5	facultative	mesophilic	aquatic
743721	Pseudoxanthomonas suwonensis (strain 11-1)	Bacteria; Proteobacteria; Gammaproteobacteria; Xanthomonadales; Xanthomonadaceae; Pseudoxanthomonas	0	0																		1	Psesu_0647
522373	Stenotrophomonas maltophilia (strain K279a)	Bacteria; Proteobacteria; Gammaproteobacteria; Xanthomonadales; Xanthomonadaceae; Stenotrophomonas; Stenotrophomonas maltophilia group	0	0																		1	B2FPB0_STRMK
391008	Stenotrophomonas maltophilia (strain R551-3)	Bacteria; Proteobacteria; Gammaproteobacteria; Xanthomonadales; Xanthomonadaceae; Stenotrophomonas; Stenotrophomonas maltophilia group	0	0																		1	B4SJY2_STRM5
509169	Xanthomonas campestris pv. campestris (strain B100)	Bacteria; Proteobacteria; Gammaproteobacteria; Xanthomonadales; Xanthomonadaceae; Xanthomonas	1	B0RQI9_XANCB																		1	B0RV98_XANCB
360094	Xanthomonas oryzae pv. oryzae (strain PXO99A)	Bacteria; Proteobacteria; Gammaproteobacteria; Xanthomonadales; Xanthomonadaceae; Xanthomonas	2	B2SMI6_XANOP	B2SJX7_XANOP																	1	B2SP00_XANOP
380358	Xanthomonas albilineans (strain GPE PC73 / CFBP 7063)	Bacteria; Proteobacteria; Gammaproteobacteria; Xanthomonadales; Xanthomonadaceae; Xanthomonas	2	D2U905_XANAP	D2UDF8_XANAP																	1	D2UFX3_XANAP
342109	Xanthomonas oryzae pv. oryzae (strain MAFF 311018)	Bacteria; Proteobacteria; Gammaproteobacteria; Xanthomonadales; Xanthomonadaceae; Xanthomonas	1	Q2P671_XANOM																		1	Q2NZC5_XANOM
316273	Xanthomonas campestris pv. vesicatoria (strain 85-10)	Bacteria; Proteobacteria; Gammaproteobacteria; Xanthomonadales; Xanthomonadaceae; Xanthomonas	2	Q3BQY1_XANC5	Q3BSQ6_XANC5																	1	Q3BXE5_XANC5
314565	Xanthomonas campestris pv. campestris (strain 8004)	Bacteria; Proteobacteria; Gammaproteobacteria; Xanthomonadales; Xanthomonadaceae; Xanthomonas	1	Q4UX27_XANC8																		1	Q4UQX7_XANC8
64187	Xanthomonas oryzae pv. oryzae	Bacteria; Proteobacteria; Gammaproteobacteria; Xanthomonadales; Xanthomonadaceae; Xanthomonas	2	Q5H3B7_XANOR	Q5H437_XANOR																	1	Q5GW47_XANOR
340	Xanthomonas campestris pv. campestris	Bacteria; Proteobacteria; Gammaproteobacteria; Xanthomonadales; Xanthomonadaceae; Xanthomonas	1	Q8P728_XANCP																		1	Q8PCJ4_XANCP
92829	Xanthomonas axonopodis pv. citri	Bacteria; Proteobacteria; Gammaproteobacteria; Xanthomonadales; Xanthomonadaceae; Xanthomonas	1	Q8PIE2_XANAC																		1	Q8PPA2_XANAC
183190	Xylella fastidiosa (strain Temecula1 / ATCC 700964)	Bacteria; Proteobacteria; Gammaproteobacteria; Xanthomonadales; Xanthomonadaceae; Xylella	1	Q87B97_XYLFT																		1	Q87AG6_XYLFT
405440	Xylella fastidiosa (strain M12)	Bacteria; Proteobacteria; Gammaproteobacteria; Xanthomonadales; Xanthomonadaceae; Xylella	1	B0U439_XYLFM																		1	B0U4Z0_XYLFM
405441	Xylella fastidiosa (strain M23)	Bacteria; Proteobacteria; Gammaproteobacteria; Xanthomonadales; Xanthomonadaceae; Xylella	1	B2I7F7_XYLF2																		1	B2I9A5_XYLF2
788929	Xylella fastidiosa (strain GB514)	Bacteria; Proteobacteria; Gammaproteobacteria; Xanthomonadales; Xanthomonadaceae; Xylella	1	E1RRM1_XYLFG																		1	E1RM71_XYLFG
2371	Xylella fastidiosa	Bacteria; Proteobacteria; Gammaproteobacteria; Xanthomonadales; Xanthomonadaceae; Xylella	1	Q9PFR7_XYLFA																		1	Q9PF74_XYLFA
156889	Magnetococcus sp. (strain MC-1)	Bacteria; Proteobacteria; Magnetococcus	2	A0LB49_MAGSM	A0LB71_MAGSM																	1	A0LCX3_MAGSM
565034	Brachyspira hyodysenteriae (strain ATCC 49526 / WA1)	Bacteria; Spirochaetes; Spirochaetales; Brachyspiraceae; Brachyspira	0	0																		1	C0QYL8_BRAHW
526224	Brachyspira murdochii (strain ATCC 51284 / DSM 12563 / 56-150)	Bacteria; Spirochaetes; Spirochaetales; Brachyspiraceae; Brachyspira	1	D5UAC6_BRAM5																		1	D5U717_BRAM5
759914	Brachyspira pilosicoli (strain ATCC BAA-1826 / 95/1000)	Bacteria; Spirochaetes; Spirochaetales; Brachyspiraceae; Brachyspira	0	0																		1	D8IFC6_BRAP9
1045858	Brachyspira intermedia (strain ATCC 51140 / PWS/A)	Bacteria; Spirochaetes; Spirochaetales; Brachyspiraceae; Brachyspira	0	0																		1	Bint_0875
355278	Leptospira biflexa serovar Patoc (strain Patoc 1 / Ames)	Bacteria; Spirochaetes; Spirochaetales; Leptospiraceae; Leptospira	1	B0SAC3_LEPBA																		1	B0S910_LEPBA
189518	Leptospira interrogans serogroup Icterohaemorrhagiae serovar Lai (strain 56601)	Bacteria; Spirochaetes; Spirochaetales; Leptospiraceae; Leptospira	1	Q8EZ96_LEPIN																		1	Q8FA31_LEPIN
456481	Leptospira biflexa serovar Patoc (strain Patoc 1 / ATCC 23582 / Paris)	Bacteria; Spirochaetes; Spirochaetales; Leptospiraceae; Leptospira	1	B0STJ9_LEPBP																		1	B0SK34_LEPBP
355277	Leptospira borgpetersenii serovar Hardjo-bovis (strain JB197)	Bacteria; Spirochaetes; Spirochaetales; Leptospiraceae; Leptospira	1	Q04VK3_LEPBJ																		1	Q04WF4_LEPBJ
355276	Leptospira borgpetersenii serovar Hardjo-bovis (strain L550)	Bacteria; Spirochaetes; Spirochaetales; Leptospiraceae; Leptospira	1	Q04XX3_LEPBL																		1	Q056U9_LEPBL
267671	Leptospira interrogans serogroup Icterohaemorrhagiae serovar copenhageni (strain Fiocruz L1-130)	Bacteria; Spirochaetes; Spirochaetales; Leptospiraceae; Leptospira	1	Q72MM8_LEPIC																		1	Q72WD3_LEPIC
412419	Borrelia duttonii (strain Ly)	Bacteria; Spirochaetes; Spirochaetales; Spirochaetaceae; Borrelia	0	0																		1	B5RLZ6_BORDL
314724	Borrelia turicatae (strain 91E135)	Bacteria; Spirochaetes; Spirochaetales; Spirochaetaceae; Borrelia	0	0																		1	A1QZM5_BORT9
314723	Borrelia hermsii (strain DAH)	Bacteria; Spirochaetes; Spirochaetales; Spirochaetaceae; Borrelia	0	0																		1	B2S0E2_BORHD
412418	Borrelia recurrentis (strain A1)	Bacteria; Spirochaetes; Spirochaetales; Spirochaetaceae; Borrelia	0	0																		1	B5RRP2_BORRA
521007	Borrelia burgdorferi (strain N40)	Bacteria; Spirochaetes; Spirochaetales; Spirochaetaceae; Borrelia; Borrelia burgdorferi group	0	0																		1	E4QF43_BORBN
521008	Borrelia burgdorferi (strain JD1)	Bacteria; Spirochaetes; Spirochaetales; Spirochaetaceae; Borrelia; Borrelia burgdorferi group	0	0																		1	E4S1Q9_BORBJ
390236	Borrelia afzelii (strain PKo)	Bacteria; Spirochaetes; Spirochaetales; Spirochaetaceae; Borrelia; Borrelia burgdorferi group	0	0																		1	Q0SN70_BORAP
29519	Borrelia garinii	Bacteria; Spirochaetes; Spirochaetales; Spirochaetaceae; Borrelia; Borrelia burgdorferi group	0	0																		1	Q661I2_BORGA
521010	Borrelia bissettii (strain DN127)	Bacteria; Spirochaetes; Spirochaetales; Spirochaetaceae; Borrelia; Borrelia burgdorferi group	0	0																		1	BbiDN127_0441
139	Borrelia burgdorferi	Bacteria; Spirochaetes; Spirochaetales; Spirochaetaceae; Borrelia; Borrelia burgdorferi group	0	0																		1	yes
445985	Borrelia burgdorferi (strain ZS7)	Bacteria; Spirochaetes; Spirochaetales; Spirochaetaceae; Borrelia; Borrelia burgdorferi group	0	0																		1	yes
158189	Sphaerochaeta globosa (strain ATCC BAA-1886 / DSM 22777 / Buddy)	Bacteria; Spirochaetes; Spirochaetales; Spirochaetaceae; Spirochaeta	3	F0RTH4_SPHGB	F0RRE6_SPHGB	F0RU27_SPHGB																1	F0RX00_SPHGB
665571	Spirochaeta thermophila (strain ATCC 49972 / DSM 6192 / RI 19.B1)	Bacteria; Spirochaetes; Spirochaetales; Spirochaetaceae; Spirochaeta	0	0																		1	E0RTB4_SPITD
573413	Spirochaeta smaragdinae (strain DSM 11293 / JCM 15392 / SEBR 4228)	Bacteria; Spirochaetes; Spirochaetales; Spirochaetaceae; Spirochaeta	0	0																		1	E1R6N3_SPISS
760011	Spirochaeta coccoides (strain ATCC BAA-1237 / DSM 17374 / SPN1)	Bacteria; Spirochaetes; Spirochaetales; Spirochaetaceae; Spirochaeta	0	0																		1	F4GI87_SPICD
744872	Spirochaeta caldaria (strain ATCC 51460 / DSM 7334 / H1)	Bacteria; Spirochaetes; Spirochaetales; Spirochaetaceae; Spirochaeta	0	0																		1	F8EWL3_SPICH
545695	Treponema azotonutricium (strain ATCC BAA-888 / DSM 13862 / ZAS-9)	Bacteria; Spirochaetes; Spirochaetales; Spirochaetaceae; Treponema	3	F5YF15_TREAZ	F5YGA1_TREAZ	F5YBR0_TREAZ																1	F5Y7G6_TREAZ
455434	Treponema pallidum subsp. pallidum (strain SS14)	Bacteria; Spirochaetes; Spirochaetales; Spirochaetaceae; Treponema	0	0																		1	B2S1V4_TREPS
666714	Treponema pallidum subsp. pallidum (strain Chicago)	Bacteria; Spirochaetes; Spirochaetales; Spirochaetaceae; Treponema	0	0																		1	D4G9H7_TREPC
869209	Treponema succinifaciens (strain ATCC 33096 / DSM 2489 / 6091)	Bacteria; Spirochaetes; Spirochaetales; Spirochaetaceae; Treponema	1	F2NSM4_TRES6																		1	F2NU10_TRES6
906968	Treponema brennaborense (strain DSM 12168 / CIP 105900 / DD5/3)	Bacteria; Spirochaetes; Spirochaetales; Spirochaetaceae; Treponema	1	F4LMW4_TREBD																		1	F4LK75_TREBD
545694	Treponema primitia (strain ATCC BAA-887 / DSM 12427 / ZAS-2)	Bacteria; Spirochaetes; Spirochaetales; Spirochaetaceae; Treponema	0	0																		1	F5YLH4_TREPZ
243275	Treponema denticola (strain ATCC 35405 / CIP 103919 / DSM 14222)	Bacteria; Spirochaetes; Spirochaetales; Spirochaetaceae; Treponema	0	0																		1	Q73R72_TREDE
243276	Treponema pallidum (strain Nichols)	Bacteria; Spirochaetes; Spirochaetales; Spirochaetaceae; Treponema	0	0																		1	Y004_TREPA
572547	Aminobacterium colombiense (strain DSM 12261 / ALA-1)	Bacteria; Synergistetes; Synergistia; Synergistales; Synergistaceae; Aminobacterium	1	D5EFC2_AMICL																		1	D5EC72_AMICL
525903	Thermanaerovibrio acidaminovorans (strain ATCC 49978 / DSM 6589 / Su883)	Bacteria; Synergistetes; Synergistia; Synergistales; Synergistaceae; Thermanaerovibrio	0	0																		1	D1B7J3_THEAS
441768	Acholeplasma laidlawii (strain PG-8A)	Bacteria; Tenericutes; Mollicutes; Acholeplasmatales; Acholeplasmataceae; Acholeplasma	1	A9NF45_ACHLI																		0
482235	Phytoplasma mali (strain AT)	Bacteria; Tenericutes; Mollicutes; Acholeplasmatales; Acholeplasmataceae; Candidatus Phytoplasma; 16SrX (Apple proliferation group)	1	B3R092_PHYMT																		0
59748	Phytoplasma australiense	Bacteria; Tenericutes; Mollicutes; Acholeplasmatales; Acholeplasmataceae; Candidatus Phytoplasma; 16SrXII (Stolbur group)	1	B1VB32_PHYAS																		0
322098	Aster yellows witches'-broom phytoplasma (strain AYWB)	Bacteria; Tenericutes; Mollicutes; Acholeplasmatales; Acholeplasmataceae; Candidatus Phytoplasma; Candidatus Phytoplasma asteris	1	Q2NK57_AYWBP																		0
262768	Onion yellows phytoplasma (strain OY-M)	Bacteria; Tenericutes; Mollicutes; Acholeplasmatales; Acholeplasmataceae; Candidatus Phytoplasma; Candidatus Phytoplasma asteris	1	Q6YPQ3_ONYPE																		0
265311	Mesoplasma florum (strain ATCC 33453 / NBRC 100688 / NCTC 11704 / L1)	Bacteria; Tenericutes; Mollicutes; Entomoplasmatales; Entomoplasmataceae; Mesoplasma	1	Q6F0N6_MESFL																		0
243272	Mycoplasma arthritidis (strain 158L3-1)	Bacteria; Tenericutes; Mollicutes; Mycoplasmataceae; Mycoplasma	0	0																		0			0,6 - 1,4	facultative	mesophilic	host-associated
572263	Mycoplasma conjunctivae (strain ATCC 25834 / HRC/581 / NCTC 10147)	Bacteria; Tenericutes; Mollicutes; Mycoplasmataceae; Mycoplasma	0	0																		0
708616	Mycoplasma gallisepticum (strain F)	Bacteria; Tenericutes; Mollicutes; Mycoplasmataceae; Mycoplasma	0	0																		0
710128	Mycoplasma gallisepticum (strain R(high / passage 156))	Bacteria; Tenericutes; Mollicutes; Mycoplasmataceae; Mycoplasma	0	0																		0
710127	Mycoplasma gallisepticum (strain R(low / passage 15 / clone 2))	Bacteria; Tenericutes; Mollicutes; Mycoplasmataceae; Mycoplasma	0	0																		0
243273	Mycoplasma genitalium (strain ATCC 33530 / G-37 / NCTC 10195)	Bacteria; Tenericutes; Mollicutes; Mycoplasmataceae; Mycoplasma	0	0																		0
941640	Mycoplasma haemofelis (strain Langford 1)	Bacteria; Tenericutes; Mollicutes; Mycoplasmataceae; Mycoplasma	0	0																		0
859194	Mycoplasma haemofelis (strain Ohio2)	Bacteria; Tenericutes; Mollicutes; Mycoplasmataceae; Mycoplasma	0	0																		0
347256	Mycoplasma hominis (strain ATCC 23114 / NBRC 14850 / NCTC 10111 / PG21)	Bacteria; Tenericutes; Mollicutes; Mycoplasmataceae; Mycoplasma	0	0																		0
907287	Mycoplasma hyopneumoniae (strain 168)	Bacteria; Tenericutes; Mollicutes; Mycoplasmataceae; Mycoplasma	0	0																		0
295358	Mycoplasma hyopneumoniae (strain 232)	Bacteria; Tenericutes; Mollicutes; Mycoplasmataceae; Mycoplasma	0	0																		0
262722	Mycoplasma hyopneumoniae (strain 7448)	Bacteria; Tenericutes; Mollicutes; Mycoplasmataceae; Mycoplasma	0	0																		0
262719	Mycoplasma hyopneumoniae (strain J / ATCC 25934 / NCTC 10110)	Bacteria; Tenericutes; Mollicutes; Mycoplasmataceae; Mycoplasma	0	0																		0
267748	Mycoplasma mobile (strain ATCC 43663 / 163K / NCTC 11711)	Bacteria; Tenericutes; Mollicutes; Mycoplasmataceae; Mycoplasma	0	0																		0
722438	Mycoplasma pneumoniae (strain ATCC 15531 / NBRC 14401 / NCTC 10119 / FH)	Bacteria; Tenericutes; Mollicutes; Mycoplasmataceae; Mycoplasma	0	0																		0
272634	Mycoplasma pneumoniae (strain ATCC 29342 / M129)	Bacteria; Tenericutes; Mollicutes; Mycoplasmataceae; Mycoplasma	0	0																		0
272635	Mycoplasma pulmonis (strain UAB CTIP)	Bacteria; Tenericutes; Mollicutes; Mycoplasmataceae; Mycoplasma	0	0																		0
768700	Mycoplasma suis (strain Illinois)	Bacteria; Tenericutes; Mollicutes; Mycoplasmataceae; Mycoplasma	0	0																		0
708248	Mycoplasma suis (strain KI_3806)	Bacteria; Tenericutes; Mollicutes; Mycoplasmataceae; Mycoplasma	0	0																		0
262723	Mycoplasma synoviae (strain 53)	Bacteria; Tenericutes; Mollicutes; Mycoplasmataceae; Mycoplasma	0	0																		0
347258	Mycoplasma agalactiae (strain 5632)	Bacteria; Tenericutes; Mollicutes; Mycoplasmataceae; Mycoplasma	1	D3VRL5_MYCA6																		0
347257	Mycoplasma agalactiae (strain PG2)	Bacteria; Tenericutes; Mollicutes; Mycoplasmataceae; Mycoplasma	1	A5IZA5_MYCAP																		0
289397	Mycoplasma bovis (strain ATCC 25523 / PG45)	Bacteria; Tenericutes; Mollicutes; Mycoplasmataceae; Mycoplasma	1	E4Q0R8_MYCBG																		0
956483	Mycoplasma bovis (strain Hubei-1)	Bacteria; Tenericutes; Mollicutes; Mycoplasmataceae; Mycoplasma	1	F7Z9H8_MYCBH																		0
512564	Mycoplasma crocodyli (strain ATCC 51981 / MP145)	Bacteria; Tenericutes; Mollicutes; Mycoplasmataceae; Mycoplasma	1	D5E5Y4_MYCCM																		0
637387	Mycoplasma fermentans (strain JER)	Bacteria; Tenericutes; Mollicutes; Mycoplasmataceae; Mycoplasma	1	E1PRR2_MYCFJ																		0
943945	Mycoplasma fermentans (strain M64)	Bacteria; Tenericutes; Mollicutes; Mycoplasmataceae; Mycoplasma	1	E8UJ80_MYCFM																		1
872331	Mycoplasma hyorhinis (strain HUB-1)	Bacteria; Tenericutes; Mollicutes; Mycoplasmataceae; Mycoplasma	1	E0TLE0_MYCHH																		0
936139	Mycoplasma hyorhinis (strain MCLD)	Bacteria; Tenericutes; Mollicutes; Mycoplasmataceae; Mycoplasma	1	F4HH94_MYCHM																		0
880447	Mycoplasma leachii (strain DSM 21131 / NCTC 10133 / N29 / PG50)	Bacteria; Tenericutes; Mollicutes; Mycoplasmataceae; Mycoplasma	1	E4PUQ2_MYCLG																		0
865867	Mycoplasma mycoides subsp. mycoides SC (strain Gladysdale)	Bacteria; Tenericutes; Mollicutes; Mycoplasmataceae; Mycoplasma	1	D9QY14_MYCMG																		0
272632	Mycoplasma mycoides subsp. mycoides SC (strain PG1)	Bacteria; Tenericutes; Mollicutes; Mycoplasmataceae; Mycoplasma	1	Q6MST9_MYCMS																		0
340047	Mycoplasma capricolum subsp. capricolum (strain California kid / ATCC 27343 / NCTC 10154)	Bacteria; Tenericutes; Mollicutes; Mycoplasmataceae; Mycoplasma	2	Q2SRL2_MYCCT	Q2SSV6_MYCCT																	0
866629	Mycoplasma leachii (strain 99/014/6)	Bacteria; Tenericutes; Mollicutes; Mycoplasmataceae; Mycoplasma	2	F8K7E1_MYCL9	F8K610_MYCL9																	0
272633	Mycoplasma penetrans (strain HF-2)	Bacteria; Tenericutes; Mollicutes; Mycoplasmataceae; Mycoplasma	3	Q8EWK0_MYCPE	Q8CMD4_MYCPE	Q8EVL4_MYCPE																0			0,6 - 1,4	facultative	mesophilic	host-associated
565575	Ureaplasma urealyticum serovar 10 (strain ATCC 33699 / Western)	Bacteria; Tenericutes; Mollicutes; Mycoplasmataceae; Ureaplasma	0	0																		0
505682	Ureaplasma parvum serovar 3 (strain ATCC 27815 / 27 / NCTC 11736)	Bacteria; Tenericutes; Mollicutes; Mycoplasmataceae; Ureaplasma	1	B1AIU5_UREP2																		0
273119	Ureaplasma parvum serovar 3 (strain ATCC 700970)	Bacteria; Tenericutes; Mollicutes; Mycoplasmataceae; Ureaplasma	1	Q9PQI4_UREPA																		0
525904	Thermobaculum terrenum (strain ATCC BAA-798 / YNP1)	Bacteria; Thermobaculum	1	D1CD57_THET1																		0
795359	Thermodesulfobacterium sp. (strain OPB45)	Bacteria; Thermodesulfobacteria; Thermodesulfobacteriales; Thermodesulfobacteriaceae; Thermodesulfobacterium	0	0																		1	F8C2V3_THESO
381764	Fervidobacterium nodosum (strain ATCC 35602 / DSM 5306 / Rt17-B1)	Bacteria; Thermotogae; Thermotogales; Thermotogaceae; Fervidobacterium	1	A7HMS0_FERNB																		1	A7HLN4_FERNB
521045	Kosmotoga olearia (strain TBF 19.5.1)	Bacteria; Thermotogae; Thermotogales; Thermotogaceae; Kosmotoga	10	C5CEF7_KOSOT	C5CHJ7_KOSOT	C5CE16_KOSOT	C5CDB1_KOSOT	C5CDC5_KOSOT	C5CFY6_KOSOT	C5CHT8_KOSOT	C5CHH1_KOSOT	C5CHT0_KOSOT	C5CEK1_KOSOT									1	C5CDJ1_KOSOT
403833	Petrotoga mobilis (strain DSM 10674 / SJ95)	Bacteria; Thermotogae; Thermotogales; Thermotogaceae; Petrotoga	3	A9BGC2_PETMO	A9BGD7_PETMO	A9BJJ6_PETMO																1	A9BFE0_PETMO
484019	Thermosipho africanus (strain TCF52B)	Bacteria; Thermotogae; Thermotogales; Thermotogaceae; Thermosipho	0	0																		1	B7IH07_THEAB
391009	Thermosipho melanesiensis (strain BI429 / DSM 12029)	Bacteria; Thermotogae; Thermotogales; Thermotogaceae; Thermosipho	0	0																		1	A6LKT5_THEM4
390874	Thermotoga petrophila (strain RKU-1 / ATCC BAA-488 / DSM 13995)	Bacteria; Thermotogae; Thermotogales; Thermotogaceae; Thermotoga	0	0																		1	A5IIV1_THEP1
416591	Thermotoga lettingae (strain ATCC BAA-301 / DSM 14385 / TMO)	Bacteria; Thermotogae; Thermotogales; Thermotogaceae; Thermotoga	0	0																		1	A8F638_THELT
126740	Thermotoga sp. (strain RQ2)	Bacteria; Thermotogae; Thermotogales; Thermotogaceae; Thermotoga	0	0																		1	B1LCJ9_THESQ
309803	Thermotoga neapolitana (strain ATCC 49049 / DSM 4359 / NS-E)	Bacteria; Thermotogae; Thermotogales; Thermotogaceae; Thermotoga	0	0																		1	B9KAD7_THENN
590168	Thermotoga naphthophila (strain ATCC BAA-489 / DSM 13996 / JCM 10882 / RKU-10)	Bacteria; Thermotogae; Thermotogales; Thermotogaceae; Thermotoga	1	D2C6C3_THENR																		1	D2C5G7_THENR
2336	Thermotoga maritima	Bacteria; Thermotogae; Thermotogales; Thermotogaceae; Thermotoga	1	Q9WZ87_THEMA																		1	Q9WZT8_THEMA
452637	Opitutus terrae (strain DSM 11246 / PB90-1)	Bacteria; Verrucomicrobia; Opitutae; Opitutales; Opitutaceae; Opitutus	0	0																		1	B1ZSA0_OPITP
583355	Coraliomargarita akajimensis (strain DSM 45221 / IAM 15411 / JCM 23193 / KCTC 12865)	Bacteria; Verrucomicrobia; Opitutae; Puniceicoccales; Puniceicoccaceae; Coraliomargarita	0	0																		1	D5EIU7_CORAD
481448	Methylacidiphilum infernorum (isolate V4)	Bacteria; Verrucomicrobia; unclassified Verrucomicrobia; Methylacidiphilales; Methylacidiphilaceae; Methylacidiphilum	0	0																		0			2.3	aerobic	thermophilic	specialized
349741	Akkermansia muciniphila (strain ATCC BAA-835)	Bacteria; Verrucomicrobia; Verrucomicrobiae; Verrucomicrobiales; Verrucomicrobiaceae; Akkermansia	0	0																		1	B2UNM0_AKKM8
