# Supplementary material for: DciA is an ancestral replicative helicase operator essential for bacterial replication initiation
Source: Nat Commun. 2016 Nov 10;7:13271. doi: 10.1038/ncomms13271 (PMC5109545; doi:10.1038/ncomms13271)
Supplement: Supplementary Software — Being a set of genomes sharing a common feature, "in-group", (e.g., the genomes in which dnaC is absent) and a set of genomes lacking this feature, "out-group", (e.g., the genomes in which dnaC is present), this software displays the domains that belong exclusively to the genomes present in the "in-group". The source code of the screen, SCREEN_CODE.gz, can be downloaded. Then, under UNIX, unzip (using gunzip) and untar (using tar xvf) the file. A README file is extracted, together with the source code, which provides a description of the program and a tutorial aimed at facilitating the use of the program. [file ncomms13271-s3.zip]

Archive with 1 entries (1 files):
- SCREEN_CODE.gz
